# Supplementary material for: N-(3,4-Difluoro­phen­yl)-3,4,5-trimethoxy­benzamide
Source: Acta Crystallogr Sect E Struct Rep Online. 2010 Apr 24;66(Pt 5):o1142. doi: 10.1107/S1600536810013796 (PMC2979189; doi:10.1107/S1600536810013796)
Supplement: Supplementary file 1 [file e-66-o1142-sup1.cif]

##############################################################################
###                                                                        ###
###        Electronic paper (Acta Crystallographica Section E)             ###
###                                                                        ###
##############################################################################
#                                                                            #
# This CIF contains the data in a paper accepted for publication in Acta     #
# Crystallographica Section E. It conforms to the requirements of Notes      #
# for Authors for Section E, and has been peer reviewed under the auspices   #
# of the IUCr Commission on Journals.                                        #
#                                                                            #
# Full details of the Crystallographic Information File format               #
# are given in the paper "The Crystallographic Information File (CIF):       #
# a New Standard Archive File for Crystallography" by S. R. Hall, F. H.      #
# Allen and I. D. Brown [Acta Cryst. (1991), A47, 655-685].                  #
#                                                                            #
# The current version of the core CIF dictionary is obtainable from          #
# ftp://ftp.iucr.org/pub/cif_core.dic. The current version number is 2.4.    #
#                                                                            #
# Software is freely available for graphical display of the structure(s) in  #
# this CIF.  For information consult the CIF home page http://www.iucr.org/  #
# cif/home.html                                                              #
#                                                                            #
# This file may be used for bona fide research purposes within the           #
# scientific community so long as proper attribution is given to the journal # 
# article from which it was obtained.                                        #
#                                                                            #
##############################################################################
                                             
data_global
_audit_creation_method     'WinGX routine CIF_UPDATE'
_audit_conform_dict_name     cif_core.dic
_audit_conform_dict_version     2.3
_journal_date_recd_electronic     2010-04-13
_journal_date_accepted     2010-04-14
_journal_name_full     'Acta Crystallographica, Section E'
_journal_year     2010
_journal_volume     66
_journal_issue      5
_journal_page_first     o1142
_journal_page_last     o1142
_journal_paper_category     QO
_journal_coeditor_code     TK2658
_publ_contact_author_name     'Prof. Sung Kwon Kang'
_publ_contact_author_address
;
Department of Chemistry
Chungnam National University
Daejeon 305-764
Korea
;
_publ_contact_author_email     skkang@cnu.ac.kr
_publ_contact_author_fax     '82(42)8218896'
_publ_contact_author_phone     '82(42)8216552'
_publ_section_title
;
<i>N</i>-(3,4-Difluorophenyl)-3,4,5-trimethoxybenzamide
;
loop_
    _publ_author_name
    _publ_author_address
    'Choi, Hyeong'
;
Department of Chemistry,
Chungnam National University,
Daejeon 305-764,
Republic of Korea
;
    'Han, Byung Hee'
;
Department of Chemistry,
Chungnam National University,
Daejeon 305-764,
Republic of Korea
;
    'Lee, Taewoo'
;
Department of Chemistry,
Chungnam National University,
Daejeon 305-764,
Republic of Korea
;
    'Kang, Sung Kwon'
;
Department of Chemistry,
Chungnam National University,
Daejeon 305-764,
Republic of Korea
;
    'Sung, Chang Keun'
;
Department of Food Science and Technology,
Chungnam National University,
Daejeon 305-764,
Republic of Korea
;
data_I
_audit_creation_method     'WinGX routine CIF_UPDATE'
_chemical_name_systematic
;
<i>N</i>-(3,4-Difluorophenyl)-3,4,5-trimethoxybenzamide
;
_chemical_formula_moiety     'C16 H15 F2 N O4'
_chemical_formula_sum     'C16 H15 F2 N O4'
_chemical_formula_iupac     'C16 H15 F2 N O4'
_chemical_formula_weight     323.29
_symmetry_cell_setting     monoclinic
_symmetry_space_group_name_H-M     'P 21/n'
_symmetry_space_group_name_Hall     '-P 2yn'
loop_
    _symmetry_equiv_pos_as_xyz
    'x, y, z'
    '-x+1/2, y+1/2, -z+1/2'
    '-x, -y, -z'
    'x-1/2, -y-1/2, z-1/2'
_cell_length_a     5.0031(3)
_cell_length_b     8.8986(5)
_cell_length_c     32.726(2)
_cell_angle_alpha     90
_cell_angle_beta     93.896(4)
_cell_angle_gamma     90
_cell_volume     1453.59(15)
_cell_formula_units_Z     4
_cell_measurement_reflns_used     761
_cell_measurement_theta_min     2.61
_cell_measurement_theta_max     19.87
_cell_measurement_temperature     174(2)
_exptl_crystal_description     needle
_exptl_crystal_colour     colourless
_exptl_crystal_size_max     0.12
_exptl_crystal_size_mid     0.05
_exptl_crystal_size_min     0.04
_exptl_crystal_density_diffrn     1.477
_exptl_crystal_density_method     'not measured'
_exptl_crystal_F_000     672
_exptl_absorpt_coefficient_mu     0.123
_exptl_absorpt_correction_type     none
_diffrn_ambient_temperature     174(2)
_diffrn_radiation_type     MoK\a
_diffrn_radiation_wavelength     0.71073
_diffrn_measurement_device_type     'Bruker SMART CCD area-detector'
_diffrn_measurement_method     '\f and \w scans'
_diffrn_reflns_number     10828
_diffrn_reflns_av_R_equivalents     0.0795
_diffrn_reflns_theta_min     2.37
_diffrn_reflns_theta_max     25.5
_diffrn_reflns_theta_full     25.5
_diffrn_measured_fraction_theta_max     0.976
_diffrn_measured_fraction_theta_full     0.976
_diffrn_reflns_limit_h_min     -4
_diffrn_reflns_limit_h_max     6
_diffrn_reflns_limit_k_min     -10
_diffrn_reflns_limit_k_max     6
_diffrn_reflns_limit_l_min     -39
_diffrn_reflns_limit_l_max     34
_reflns_number_total     2634
_reflns_number_gt     1522
_reflns_threshold_expression     I>2\s(I)
_refine_ls_structure_factor_coef     Fsqd
_refine_ls_matrix_type     full
_refine_ls_R_factor_gt     0.0651
_refine_ls_wR_factor_ref     0.1846
_refine_ls_goodness_of_fit_ref     1.053
_refine_ls_restrained_S_all     1.053
_refine_ls_number_reflns     2634
_refine_ls_number_parameters     216
_refine_ls_number_restraints     0
_refine_ls_hydrogen_treatment     mixed
_refine_ls_weighting_scheme     calc
_refine_ls_weighting_details
         'calc w=1/[\s^2^(Fo^2^)+(0.0682P)^2^+1.4724P] where P=(Fo^2^+2Fc^2^)/3'
_refine_ls_shift/su_max     0
_refine_diff_density_max     0.322
_refine_diff_density_min     -0.307
_refine_ls_extinction_method     'SHELXL97 (Sheldrick, 2008)'
_refine_ls_extinction_coef     0.014(2)
_refine_ls_extinction_expression
                                    Fc^*^=kFc[1+0.001xFc^2^\l^3^/sin(2\q)]^-1/4^
loop_
    _atom_type_symbol
    _atom_type_description
    _atom_type_scat_dispersion_real
    _atom_type_scat_dispersion_imag
    _atom_type_scat_source
    C C 0.0033 0.0016 'International Tables Vol C Tables 4.2.6.8 and 6.1.1.4'
    H H 0 0 'International Tables Vol C Tables 4.2.6.8 and 6.1.1.4'
    N N 0.0061 0.0033 'International Tables Vol C Tables 4.2.6.8 and 6.1.1.4'
    O O 0.0106 0.006 'International Tables Vol C Tables 4.2.6.8 and 6.1.1.4'
    F F 0.0171 0.0103 'International Tables Vol C Tables 4.2.6.8 and 6.1.1.4'
_computing_data_collection     'SMART (Bruker, 2002)'
_computing_cell_refinement     'SAINT (Bruker, 2002)'
_computing_data_reduction     'SAINT (Bruker, 2002)'
_computing_structure_solution     'SHELXS97 (Sheldrick, 2008)'
_computing_structure_refinement     'SHELXL97 (Sheldrick, 2008)'
_computing_molecular_graphics     'ORTEP-3 for Windows (Farrugia, 1997)'
_computing_publication_material     'WinGX (Farrugia, 1999)'
loop_
    _atom_site_type_symbol
    _atom_site_label
    _atom_site_fract_x
    _atom_site_fract_y
    _atom_site_fract_z
    _atom_site_U_iso_or_equiv
    _atom_site_adp_type
    _atom_site_calc_flag
    _atom_site_refinement_flags
    _atom_site_occupancy
    _atom_site_disorder_assembly
    _atom_site_disorder_group
    C C1 0.6607(7) 0.3453(4) 0.11117(12) 0.0287(9) Uani d . 1 . .
    C C2 0.4753(7) 0.2630(5) 0.13169(11) 0.0295(9) Uani d . 1 . .
    H H2 0.3569 0.1988 0.1172 0.035 Uiso calc R 1 . .
    C C3 0.4671(7) 0.2766(4) 0.17375(12) 0.0290(9) Uani d . 1 . .
    C C4 0.6362(7) 0.3786(4) 0.19522(11) 0.0269(9) Uani d . 1 . .
    C C5 0.8177(7) 0.4651(4) 0.17433(12) 0.0308(10) Uani d . 1 . .
    C C6 0.8325(7) 0.4471(4) 0.13255(12) 0.0297(9) Uani d . 1 . .
    H H6 0.9558 0.5022 0.1187 0.036 Uiso calc R 1 . .
    O O7 0.3015(5) 0.1970(3) 0.19728(8) 0.0361(7) Uani d . 1 . .
    C C8 0.1331(8) 0.0851(5) 0.17712(13) 0.0387(11) Uani d . 1 . .
    H H8A 0.0082 0.1328 0.1577 0.058 Uiso calc R 1 . .
    H H8B 0.0368 0.0323 0.1971 0.058 Uiso calc R 1 . .
    H H8C 0.2416 0.0154 0.1632 0.058 Uiso calc R 1 . .
    O O9 0.6159(5) 0.3968(3) 0.23691(8) 0.0372(8) Uani d . 1 . .
    C C10 0.8440(8) 0.3424(5) 0.26132(13) 0.0436(12) Uani d . 1 . .
    H H10A 0.8604 0.2359 0.2575 0.065 Uiso calc R 1 . .
    H H10B 0.8218 0.3633 0.2897 0.065 Uiso calc R 1 . .
    H H10C 1.0027 0.3915 0.2531 0.065 Uiso calc R 1 . .
    O O11 0.9674(5) 0.5622(3) 0.19817(8) 0.0402(8) Uani d . 1 . .
    C C12 1.1391(8) 0.6627(5) 0.17819(14) 0.0445(12) Uani d . 1 . .
    H H12A 1.2818 0.6068 0.1672 0.067 Uiso calc R 1 . .
    H H12B 1.2129 0.7351 0.1976 0.067 Uiso calc R 1 . .
    H H12C 1.0381 0.7138 0.1564 0.067 Uiso calc R 1 . .
    C C13 0.6990(7) 0.3258(4) 0.06673(12) 0.0317(10) Uani d . 1 . .
    O O14 0.9186(5) 0.3442(3) 0.05305(8) 0.0409(8) Uani d . 1 . .
    N N15 0.4757(6) 0.2891(4) 0.04286(10) 0.0299(8) Uani d . 1 . .
    H H15 0.313(8) 0.294(4) 0.0547(11) 0.029(10) Uiso d . 1 . .
    C C16 0.4673(7) 0.2563(5) 0.00065(12) 0.0305(9) Uani d . 1 . .
    C C17 0.2768(8) 0.1532(5) -0.01466(13) 0.0389(11) Uani d . 1 . .
    H H17 0.1633 0.1069 0.0028 0.047 Uiso calc R 1 . .
    C C18 0.2571(9) 0.1203(5) -0.05565(13) 0.0426(11) Uani d . 1 . .
    C C19 0.4247(9) 0.1857(5) -0.08182(12) 0.0415(11) Uani d . 1 . .
    C C20 0.6105(9) 0.2881(6) -0.06747(13) 0.0493(13) Uani d . 1 . .
    H H20 0.7228 0.3337 -0.0853 0.059 Uiso calc R 1 . .
    C C21 0.6312(8) 0.3240(5) -0.02595(12) 0.0402(11) Uani d . 1 . .
    H H21 0.7571 0.3944 -0.0161 0.048 Uiso calc R 1 . .
    F F22 0.0737(6) 0.0196(3) -0.07070(8) 0.0697(9) Uani d . 1 . .
    F F23 0.3998(5) 0.1491(3) -0.12188(7) 0.0625(9) Uani d . 1 . .
loop_
    _atom_site_aniso_label
    _atom_site_aniso_U_11
    _atom_site_aniso_U_22
    _atom_site_aniso_U_33
    _atom_site_aniso_U_12
    _atom_site_aniso_U_13
    _atom_site_aniso_U_23
    C1 0.0233(19) 0.032(2) 0.030(2) 0.0051(18) -0.0008(16) -0.0001(18)
    C2 0.0215(18) 0.035(2) 0.032(2) -0.0027(17) 0.0031(16) -0.0032(18)
    C3 0.0236(19) 0.030(2) 0.034(2) 0.0022(17) 0.0048(17) 0.0008(19)
    C4 0.0277(19) 0.032(2) 0.021(2) 0.0052(18) 0.0021(16) -0.0014(18)
    C5 0.028(2) 0.028(2) 0.035(3) 0.0000(18) -0.0016(17) -0.0020(19)
    C6 0.027(2) 0.030(2) 0.031(2) -0.0011(18) 0.0014(16) 0.0047(18)
    O7 0.0376(15) 0.0399(18) 0.0314(16) -0.0088(14) 0.0071(12) 0.0033(13)
    C8 0.039(2) 0.033(2) 0.045(3) -0.005(2) 0.008(2) 0.007(2)
    O9 0.0331(15) 0.0477(19) 0.0311(17) 0.0038(14) 0.0041(12) -0.0016(14)
    C10 0.037(2) 0.060(3) 0.034(3) 0.008(2) 0.0027(19) 0.005(2)
    O11 0.0464(17) 0.0383(17) 0.0351(18) -0.0121(14) -0.0030(13) -0.0064(14)
    C12 0.042(2) 0.040(3) 0.051(3) -0.007(2) -0.004(2) 0.001(2)
    C13 0.025(2) 0.035(2) 0.035(2) 0.0000(18) 0.0010(17) -0.0018(19)
    O14 0.0242(14) 0.066(2) 0.0332(17) -0.0050(14) 0.0079(12) -0.0011(15)
    N15 0.0239(17) 0.041(2) 0.025(2) 0.0001(16) 0.0027(14) -0.0020(16)
    C16 0.0235(19) 0.036(2) 0.032(2) 0.0010(18) 0.0012(16) -0.0018(19)
    C17 0.038(2) 0.044(3) 0.034(3) -0.005(2) 0.0042(19) -0.004(2)
    C18 0.046(3) 0.039(3) 0.041(3) 0.000(2) -0.003(2) -0.008(2)
    C19 0.047(3) 0.056(3) 0.021(2) 0.013(2) 0.0002(19) -0.005(2)
    C20 0.044(3) 0.074(4) 0.031(3) -0.001(3) 0.006(2) 0.011(3)
    C21 0.038(2) 0.051(3) 0.032(3) -0.007(2) 0.0018(19) 0.001(2)
    F22 0.085(2) 0.072(2) 0.0507(18) -0.0236(18) -0.0041(15) -0.0209(16)
    F23 0.0721(18) 0.087(2) 0.0284(16) 0.0145(16) 0.0001(13) -0.0119(14)
_geom_special_details
;
All esds (except the esd in the dihedral angle between two l.s. planes) are
estimated using the full covariance matrix. The cell esds are taken into
account individually in the estimation of esds in distances, angles and
torsion angles; correlations between esds in cell parameters are only used
when they are defined by crystal symmetry. An approximate (isotropic)
treatment of cell esds is used for estimating esds involving l.s. planes.
;
loop_
    _geom_bond_atom_site_label_1
    _geom_bond_atom_site_label_2
    _geom_bond_site_symmetry_2
    _geom_bond_distance
    _geom_bond_publ_flag
    C1 C2 . 1.390(5) ?
    C1 C6 . 1.402(5) ?
    C1 C13 . 1.490(5) ?
    C2 C3 . 1.385(5) ?
    C2 H2 . 0.93 ?
    C3 O7 . 1.367(4) ?
    C3 C4 . 1.397(5) ?
    C4 O9 . 1.384(4) ?
    C4 C5 . 1.403(5) ?
    C5 O11 . 1.355(4) ?
    C5 C6 . 1.383(5) ?
    C6 H6 . 0.93 ?
    O7 C8 . 1.436(5) ?
    C8 H8A . 0.96 ?
    C8 H8B . 0.96 ?
    C8 H8C . 0.96 ?
    O9 C10 . 1.432(4) ?
    C10 H10A . 0.96 ?
    C10 H10B . 0.96 ?
    C10 H10C . 0.96 ?
    O11 C12 . 1.429(5) ?
    C12 H12A . 0.96 ?
    C12 H12B . 0.96 ?
    C12 H12C . 0.96 ?
    C13 O14 . 1.226(4) ?
    C13 N15 . 1.358(5) ?
    N15 C16 . 1.410(5) ?
    N15 H15 . 0.93(4) ?
    C16 C21 . 1.375(5) ?
    C16 C17 . 1.392(5) ?
    C17 C18 . 1.370(6) ?
    C17 H17 . 0.93 ?
    C18 F22 . 1.352(5) ?
    C18 C19 . 1.368(6) ?
    C19 F23 . 1.348(5) ?
    C19 C20 . 1.362(6) ?
    C20 C21 . 1.393(6) ?
    C20 H20 . 0.93 ?
    C21 H21 . 0.93 ?
loop_
    _geom_angle_atom_site_label_1
    _geom_angle_atom_site_label_2
    _geom_angle_atom_site_label_3
    _geom_angle_site_symmetry_1
    _geom_angle_site_symmetry_3
    _geom_angle
    _geom_angle_publ_flag
    C2 C1 C6 . . 120.4(4) ?
    C2 C1 C13 . . 123.0(4) ?
    C6 C1 C13 . . 116.6(3) ?
    C3 C2 C1 . . 120.0(4) ?
    C3 C2 H2 . . 120 ?
    C1 C2 H2 . . 120 ?
    O7 C3 C2 . . 125.1(3) ?
    O7 C3 C4 . . 115.0(3) ?
    C2 C3 C4 . . 119.9(3) ?
    O9 C4 C3 . . 119.3(3) ?
    O9 C4 C5 . . 120.6(3) ?
    C3 C4 C5 . . 120.1(3) ?
    O11 C5 C6 . . 125.3(4) ?
    O11 C5 C4 . . 114.8(3) ?
    C6 C5 C4 . . 119.8(4) ?
    C5 C6 C1 . . 119.7(4) ?
    C5 C6 H6 . . 120.1 ?
    C1 C6 H6 . . 120.1 ?
    C3 O7 C8 . . 117.4(3) ?
    O7 C8 H8A . . 109.5 ?
    O7 C8 H8B . . 109.5 ?
    H8A C8 H8B . . 109.5 ?
    O7 C8 H8C . . 109.5 ?
    H8A C8 H8C . . 109.5 ?
    H8B C8 H8C . . 109.5 ?
    C4 O9 C10 . . 113.7(3) ?
    O9 C10 H10A . . 109.5 ?
    O9 C10 H10B . . 109.5 ?
    H10A C10 H10B . . 109.5 ?
    O9 C10 H10C . . 109.5 ?
    H10A C10 H10C . . 109.5 ?
    H10B C10 H10C . . 109.5 ?
    C5 O11 C12 . . 117.5(3) ?
    O11 C12 H12A . . 109.5 ?
    O11 C12 H12B . . 109.5 ?
    H12A C12 H12B . . 109.5 ?
    O11 C12 H12C . . 109.5 ?
    H12A C12 H12C . . 109.5 ?
    H12B C12 H12C . . 109.5 ?
    O14 C13 N15 . . 123.0(4) ?
    O14 C13 C1 . . 121.3(3) ?
    N15 C13 C1 . . 115.7(3) ?
    C13 N15 C16 . . 125.6(3) ?
    C13 N15 H15 . . 118(2) ?
    C16 N15 H15 . . 117(2) ?
    C21 C16 C17 . . 119.0(4) ?
    C21 C16 N15 . . 123.4(4) ?
    C17 C16 N15 . . 117.6(3) ?
    C18 C17 C16 . . 119.7(4) ?
    C18 C17 H17 . . 120.2 ?
    C16 C17 H17 . . 120.2 ?
    F22 C18 C19 . . 118.9(4) ?
    F22 C18 C17 . . 120.0(4) ?
    C19 C18 C17 . . 121.1(4) ?
    F23 C19 C20 . . 120.8(4) ?
    F23 C19 C18 . . 119.1(4) ?
    C20 C19 C18 . . 120.1(4) ?
    C19 C20 C21 . . 119.6(4) ?
    C19 C20 H20 . . 120.2 ?
    C21 C20 H20 . . 120.2 ?
    C16 C21 C20 . . 120.6(4) ?
    C16 C21 H21 . . 119.7 ?
    C20 C21 H21 . . 119.7 ?
loop_
    _geom_hbond_atom_site_label_D
    _geom_hbond_atom_site_label_H
    _geom_hbond_atom_site_label_A
    _geom_hbond_site_symmetry_A
    _geom_hbond_distance_DH
    _geom_hbond_distance_HA
    _geom_hbond_distance_DA
    _geom_hbond_angle_DHA
    N15 H15 O14 1_455 0.93(4) 2.02(4) 2.872(4) 152(3)
