# Supplementary material for: N-(3,4-Difluoro­phen­yl)-3,4,5-trimethoxy­benzamide
Source: Acta Crystallogr Sect E Struct Rep Online. 2010 Apr 24;66(Pt 5):o1142. doi: 10.1107/S1600536810013796 (PMC2979189; doi:10.1107/S1600536810013796)
Supplement: Supplementary file 2 [file e-66-o1142-Isup2.hkl]

#
# h,k,l, Fc-squared, Fo-squared, sigma(Fo-squared) and status flag
#
data_I
_shelx_title ' C16H15NO4F2 compound in P2(1)/n'
_shelx_refln_list_code          4
_shelx_F_calc_maximum      198.98
_exptl_crystal_F_000       672.00
_reflns_d_resolution_high  0.8254
 
loop_
 _symmetry_equiv_pos_as_xyz
 'x, y, z'
 '-x+1/2, y+1/2, -z+1/2'
 '-x, -y, -z'
 'x-1/2, -y-1/2, z-1/2'
 
_cell_length_a     5.0031
_cell_length_b     8.8986
_cell_length_c    32.7255
_cell_angle_alpha  90.000
_cell_angle_beta   93.896
_cell_angle_gamma  90.000
 
_shelx_F_squared_multiplier     1.000
 
loop_
 _refln_index_h
 _refln_index_k
 _refln_index_l
 _refln_F_squared_calc
 _refln_F_squared_meas
 _refln_F_squared_sigma
 _refln_observed_status
   2   0   0      636.94      590.96     17.75 o
   4   0   0      278.30      295.28     22.49 o
   6   0   0      111.40      140.68     27.80 o
   1   1   0        1.94       64.56     38.16 o
   2   1   0     1084.97      993.14     15.48 o
   3   1   0        0.05       -3.75      3.75 o
   4   1   0      277.99      295.60     16.70 o
   5   1   0       81.05       48.67     13.38 o
   6   1   0      345.58      414.03     28.50 o
   0   2   0    10430.42    10828.19    337.67 o
   1   2   0    39594.05    48779.93    645.79 o
   2   2   0      362.77      437.81     25.05 o
   3   2   0      605.67      556.35     14.21 o
   4   2   0      120.06      129.05     11.09 o
   5   2   0      354.06      375.64     23.31 o
   1   3   0       84.56       74.76      7.70 o
   2   3   0     1159.23     1084.69     18.52 o
   3   3   0        5.81        8.96      5.58 o
   4   3   0      446.20      459.12     23.12 o
   5   3   0      125.87      121.77     19.23 o
   0   4   0      986.70     1018.32     41.09 o
   1   4   0     1532.83     1454.18     28.92 o
   2   4   0     1584.91     1458.28     22.68 o
   3   4   0       27.15        7.63     10.02 o
   4   4   0      702.62      637.20     25.96 o
   5   4   0        0.26       -9.73     14.14 o
   1   5   0       80.97      129.60     10.81 o
   2   5   0       43.24       35.40      6.48 o
   3   5   0      505.42      471.92     35.42 o
   4   5   0      100.46      107.80     32.38 o
   5   5   0       35.92       19.42     54.44 o
   0   6   0      505.92      543.51     41.48 o
   1   6   0       13.48        3.64      9.76 o
   2   6   0      460.22      495.88     21.39 o
   3   6   0      111.36      119.87     18.06 o
   4   6   0      138.47      165.64     35.89 o
   5   6   0       41.31       98.39     32.99 o
   1   7   0      164.15      168.93     25.75 o
   2   7   0      274.85      333.24     23.72 o
   3   7   0       35.09       19.24     12.66 o
   4   7   0       56.30       35.09     19.53 o
   0   8   0       37.43       24.65     18.92 o
   1   8   0      305.31      294.04     25.16 o
   2   8   0       17.44        7.43     13.80 o
   3   8   0       45.17       51.71     15.01 o
   4   8   0        4.89       27.49     21.70 o
   1   9   0      566.92      566.66     36.92 o
   2   9   0       66.38       70.84     23.80 o
   3   9   0        5.26       19.64     14.93 o
   0  10   0       65.28       68.25     46.85 o
   1  10   0        6.86       10.32     19.47 o
   2  10   0        0.44      -17.42     18.18 o
  -5   0   1        8.52       -2.49     13.64 o
  -3   0   1      498.35      480.91     19.13 o
  -1   0   1    17639.41    19914.06    423.12 o
   1   0   1       37.30       36.92      6.24 o
   3   0   1      883.47      904.94     24.21 o
   5   0   1      499.47      506.33     84.06 o
  -6   1   1        1.76       -6.74     12.58 o
  -5   1   1     1002.98     1103.77     38.00 o
  -4   1   1       52.47       44.53      8.68 o
  -3   1   1        7.47        9.94      3.76 o
  -2   1   1       98.92       91.93      5.40 o
  -1   1   1      980.56      707.07     38.53 o
   0   1   1      178.07      180.28     10.27 o
   1   1   1     1472.76     1527.55     22.42 o
   2   1   1      166.44      178.70      8.32 o
   3   1   1       26.72       14.78      5.81 o
   4   1   1       19.03       24.60      7.54 o
   5   1   1      100.69      126.94     17.17 o
   6   1   1      138.71      210.60     22.38 o
  -5   2   1       41.94       15.58      9.99 o
  -4   2   1        0.49       -5.42      5.42 o
  -3   2   1       34.53       41.02      5.03 o
  -2   2   1      624.62      553.10     20.71 o
  -1   2   1     5634.05     6897.89    127.05 o
   0   2   1     5635.36     5297.16    128.94 o
   1   2   1    24752.56    26403.69    354.18 o
   2   2   1      401.16      414.06     13.53 o
   3   2   1       99.24      108.08      7.74 o
   4   2   1      686.55      694.59     22.39 o
   5   2   1      226.35      263.76     24.76 o
  -5   3   1      236.75      169.42     21.83 o
  -4   3   1      938.13      965.77     59.01 o
  -3   3   1       13.42       22.32     14.51 o
  -2   3   1     1138.40     1072.22     29.03 o
  -1   3   1       23.60       13.77      7.44 o
   0   3   1     2246.38     2094.58     42.84 o
   1   3   1       39.38       57.89      6.18 o
   2   3   1      246.05      264.94      9.70 o
   3   3   1      125.06      121.36      9.31 o
   4   3   1      114.52      114.24     16.38 o
   5   3   1       38.29       59.87     19.74 o
  -5   4   1        1.66        9.79     11.45 o
  -4   4   1      557.92      564.65    114.18 o
  -3   4   1      119.65      161.78     99.52 o
  -2   4   1        0.24       -3.75      3.75 o
  -1   4   1      415.96      453.31     17.06 o
   0   4   1       94.24       74.36     10.24 o
   1   4   1     1545.50     1456.90     29.46 o
   2   4   1     3635.82     3589.25     45.28 o
   3   4   1     1397.18     1290.59     62.53 o
   4   4   1       73.47       90.27     18.12 o
   5   4   1        6.66       -5.56     12.41 o
  -5   5   1       12.15       30.57     38.88 o
  -4   5   1       12.39       17.92     21.52 o
  -3   5   1     2120.63     2059.73     47.11 o
  -2   5   1        7.01        1.67      4.77 o
  -1   5   1      489.06      473.22     18.15 o
   0   5   1      578.23      620.57     28.16 o
   1   5   1      282.39      313.24     16.06 o
   2   5   1       28.18       24.21      5.79 o
   3   5   1       76.95       85.58     14.83 o
   4   5   1      121.11      132.64     25.29 o
   5   5   1       16.76       25.49     25.57 o
  -5   6   1        9.92      -17.50     22.58 o
  -4   6   1       32.52       37.98     25.07 o
  -3   6   1      226.67      202.27     30.31 o
  -2   6   1      174.09      163.25     13.95 o
  -1   6   1        0.23       16.48      8.68 o
   0   6   1      280.44      255.49     37.48 o
   1   6   1      114.71      123.42     14.83 o
   2   6   1        1.53       -0.64      8.49 o
   3   6   1      467.61      455.55     21.79 o
   4   6   1       62.75       69.52     25.57 o
   5   6   1        0.00       -8.57     24.16 o
  -4   7   1       18.75       27.85     16.28 o
  -3   7   1        6.13        8.36      9.84 o
  -2   7   1        7.12        9.91     15.40 o
  -1   7   1      438.26      393.45     26.43 o
   0   7   1      297.28      292.05     23.47 o
   1   7   1       27.62       48.45     14.88 o
   2   7   1      279.04      329.61     26.17 o
   3   7   1        8.31       11.80     10.60 o
   4   7   1      149.15      129.54     26.05 o
  -4   8   1       17.10       17.00     20.62 o
  -3   8   1       14.09       10.19     13.02 o
  -2   8   1      187.03      192.67     23.18 o
  -1   8   1       94.45      133.71     18.88 o
   0   8   1       71.47       84.91     16.45 o
   1   8   1       18.07       39.03     13.68 o
   2   8   1       79.06       70.23     39.15 o
   3   8   1       14.72       25.12     13.89 o
   4   8   1       30.44       20.62     23.15 o
  -3   9   1        5.25       21.89     15.20 o
  -2   9   1      218.81      290.34     37.98 o
  -1   9   1        0.09       47.70     15.77 o
   0   9   1       24.85       14.30     14.20 o
   1   9   1        0.13        5.89     16.55 o
   2   9   1       14.61       -1.06     17.21 o
   3   9   1       21.26       15.24     15.30 o
  -2  10   1       66.53       55.73     31.11 o
  -1  10   1       35.63       63.54     25.97 o
   0  10   1      193.75      195.32     25.71 o
   1  10   1       62.52       56.93     18.41 o
   2  10   1        0.29       -1.43     20.43 o
  -6   0   2      477.50      562.40     46.74 o
  -4   0   2       14.23        8.28     13.20 o
  -2   0   2      204.17      180.34     11.18 o
   2   0   2      225.28      226.58     19.79 o
   4   0   2      886.76      833.34     34.18 o
   6   0   2       10.82      -16.27     16.27 o
  -6   1   2      163.58      171.54     31.18 o
  -5   1   2        0.16       -3.26     10.01 o
  -4   1   2     1171.65     1155.86     29.00 o
  -3   1   2        3.98       -1.87      3.82 o
  -2   1   2        0.54        5.45      5.28 o
  -1   1   2     2511.26     2256.03     85.07 o
   0   1   2     1619.56     1470.74     55.23 o
   1   1   2       24.33      137.78     17.30 o
   2   1   2       38.81       39.53      5.21 o
   3   1   2      108.85      107.99      8.30 o
   4   1   2      179.43      175.34     12.79 o
   5   1   2      408.09      476.34     28.38 o
  -5   2   2      251.62      317.57     20.79 o
  -4   2   2       52.62       63.92      8.39 o
  -3   2   2        0.15       -3.99      4.27 o
  -2   2   2     1512.71     1432.42     55.41 o
  -1   2   2     3189.80     4091.44     79.56 o
   0   2   2     4168.68     4063.65    124.75 o
   1   2   2     3178.19     2883.20     46.77 o
   2   2   2       39.96       52.51      4.84 o
   3   2   2      191.51      178.79      9.13 o
   4   2   2      116.42      100.43     11.02 o
   5   2   2      257.71      248.74     20.49 o
  -5   3   2       15.58       29.39     19.37 o
  -4   3   2      666.27      606.87     23.37 o
  -3   3   2      503.04      537.34     42.56 o
  -2   3   2       32.28       19.27     11.06 o
  -1   3   2      547.99      528.27     16.93 o
   0   3   2      263.03      239.13     14.18 o
   1   3   2       24.42       21.56      5.43 o
   2   3   2     3040.47     2859.34     38.14 o
   3   3   2       49.17       52.09      7.07 o
   4   3   2      434.00      413.93     16.11 o
   5   3   2      100.94       90.73     37.11 o
  -5   4   2      129.59      142.15     63.50 o
  -4   4   2      102.48      115.31     27.91 o
  -3   4   2      131.26      109.67     65.32 o
  -2   4   2      429.69      435.09     11.28 o
  -1   4   2       51.70       88.62      8.06 o
   0   4   2      376.60      356.71     21.36 o
   1   4   2     1453.91     1348.37     28.12 o
   2   4   2     4915.92     4637.46     56.36 o
   3   4   2        2.52        0.93      5.34 o
   4   4   2      247.18      241.88     22.15 o
   5   4   2       12.42       13.78     13.86 o
  -5   5   2        0.64        6.78     22.50 o
  -4   5   2        1.16       30.57     21.11 o
  -3   5   2     2178.39     2201.31     88.92 o
  -2   5   2        3.12       -0.14      4.70 o
  -1   5   2      767.94      781.60     22.24 o
   0   5   2      463.29      458.50     24.18 o
   1   5   2     1140.30     1108.31     35.26 o
   2   5   2       42.77       44.02      7.61 o
   3   5   2       17.08       21.21      9.09 o
   4   5   2        9.54        3.60     10.46 o
   5   5   2        6.53       20.57     13.46 o
  -5   6   2       24.23       12.52     24.36 o
  -4   6   2       26.82       49.43     25.70 o
  -3   6   2      101.53       99.90     18.26 o
  -2   6   2      117.24      125.19     11.40 o
  -1   6   2        2.04        1.08      8.77 o
   0   6   2      739.84      750.55     36.76 o
   1   6   2       62.80       41.93     11.70 o
   2   6   2       31.37       15.77      9.90 o
   3   6   2     1738.21     1653.75     38.27 o
   4   6   2       19.34       14.44     12.63 o
  -3   7   2        1.52       -3.26     16.28 o
  -2   7   2     1768.04     1783.64     49.22 o
  -1   7   2      251.13      227.99     22.49 o
   0   7   2       14.53       15.38     10.98 o
   1   7   2        0.00       10.48     10.04 o
   2   7   2        1.93        1.42     10.27 o
   3   7   2       74.39       70.50     15.10 o
   4   7   2       37.90        9.40     17.36 o
  -4   8   2        1.17       -3.98     18.08 o
  -3   8   2       95.96      150.92     21.35 o
  -2   8   2       13.39       19.24     17.37 o
  -1   8   2      263.11      266.85     24.55 o
   0   8   2       25.72       46.19     17.05 o
   1   8   2        1.84        2.52     11.44 o
   2   8   2       18.93       12.40     13.98 o
   3   8   2       22.86       12.51     12.90 o
   4   8   2      129.41      119.76     28.95 o
  -3   9   2       40.36       40.30     16.25 o
  -2   9   2        4.85       -5.16     13.84 o
  -1   9   2      212.56      229.76     26.90 o
   0   9   2        0.53       25.47     14.19 o
   1   9   2        0.01       10.29     13.95 o
   2   9   2       19.37       23.62     26.40 o
   3   9   2       49.30       57.02     17.91 o
  -2  10   2        6.38       21.24     19.65 o
  -1  10   2        7.78        0.10     15.41 o
   0  10   2        9.03      -10.48     14.66 o
   1  10   2        6.71       -8.33     14.09 o
   2  10   2        4.18       27.69     21.41 o
  -5   0   3      218.36      263.24     42.35 o
  -3   0   3       65.90       58.73      8.24 o
  -1   0   3     5843.88     5352.89    169.04 o
   1   0   3      656.47      620.28     30.63 o
   3   0   3       11.73        7.00      6.94 o
   5   0   3        3.85       -5.89     14.55 o
  -6   1   3        1.95      -11.53     12.95 o
  -5   1   3      225.49      253.74     24.09 o
  -4   1   3       62.52       54.55      7.98 o
  -3   1   3       13.75        8.53      4.42 o
  -2   1   3      140.30      132.41      8.03 o
  -1   1   3     1870.59     1680.56     44.49 o
   0   1   3     2983.17     2868.84     50.04 o
   1   1   3     1069.29     1141.67     20.60 o
   2   1   3      759.65      878.55     15.03 o
   3   1   3      688.02      723.78     17.63 o
   4   1   3        1.02        4.53      7.52 o
   5   1   3      440.66      493.86     29.27 o
  -5   2   3       42.41       53.07     14.83 o
  -4   2   3      546.47      571.63     16.26 o
  -3   2   3       12.76       15.45      7.52 o
  -2   2   3      185.27      177.85     20.07 o
  -1   2   3      599.51      601.32     19.19 o
   0   2   3     6139.28     5917.87    110.64 o
   1   2   3      523.27      736.81     21.41 o
   2   2   3       64.31       64.45      5.39 o
   3   2   3      314.04      317.10     12.40 o
   4   2   3        2.09        0.17      6.85 o
   5   2   3       69.39       50.08     17.74 o
  -5   3   3       39.10       54.48     15.57 o
  -4   3   3      760.78      761.08     55.64 o
  -3   3   3      182.52      205.65     27.19 o
  -2   3   3     1007.15      939.16     37.90 o
  -1   3   3        0.17       -2.91      3.40 o
   0   3   3     2074.53     1780.68     38.45 o
   1   3   3     2985.08     3117.54     48.16 o
   2   3   3     2819.76     2704.78     37.31 o
   3   3   3      114.50      109.60      7.53 o
   4   3   3      424.93      472.15     20.19 o
   5   3   3       14.53        6.30      9.40 o
  -5   4   3       66.59       38.55     23.91 o
  -4   4   3       77.62       84.60     31.84 o
  -3   4   3        1.93       -5.49     13.99 o
  -2   4   3       44.43        6.34     23.51 o
  -1   4   3       53.46      120.12      8.58 o
   0   4   3      808.73      684.87     23.47 o
   1   4   3      458.03      403.60     16.74 o
   2   4   3      204.67      193.56     11.04 o
   3   4   3      146.39      144.09      9.10 o
   4   4   3      124.69       87.31     24.59 o
   5   4   3        9.30        3.33     12.80 o
  -5   5   3      102.14      126.43     34.25 o
  -4   5   3       28.91       37.29     31.29 o
  -3   5   3      205.45      272.33     36.19 o
  -2   5   3        9.28        9.60      5.12 o
  -1   5   3      356.96      382.97     16.46 o
   0   5   3      381.22      362.05     21.55 o
   1   5   3      287.68      295.15     15.93 o
   2   5   3      129.92      139.24      9.78 o
   3   5   3       42.68       40.36     12.75 o
   4   5   3       53.70       36.57     19.94 o
   5   5   3       26.38       53.16     21.06 o
  -5   6   3       30.35       45.71     27.34 o
  -4   6   3       23.54       -7.73     22.61 o
  -3   6   3      149.36      178.77     19.45 o
  -2   6   3        7.05        6.88      8.75 o
  -1   6   3      129.47      107.65     14.25 o
   0   6   3      505.07      523.17     28.63 o
   1   6   3      935.99      893.27     55.64 o
   2   6   3      733.63      621.86     35.04 o
   3   6   3      232.63      245.75     20.17 o
   4   6   3        1.26       10.67     15.56 o
  -3   7   3       77.67       64.03     21.34 o
  -2   7   3      450.01      487.11     27.79 o
  -1   7   3        0.35       -8.80     14.67 o
   0   7   3       31.91       31.83     11.64 o
   1   7   3        0.47       -6.83      9.29 o
   2   7   3       57.79       59.38     13.27 o
   3   7   3       35.86       31.10     13.73 o
   4   7   3       55.63       42.68     22.79 o
  -4   8   3        1.97       14.83     18.08 o
  -3   8   3        6.53       -0.36     19.89 o
  -2   8   3        7.89       21.24     13.30 o
  -1   8   3      271.64      315.88     26.59 o
   0   8   3      178.26      190.45     21.73 o
   1   8   3       88.30       87.00     23.03 o
   2   8   3        6.68       10.97     14.38 o
   3   8   3       29.20        5.02     13.36 o
  -3   9   3        4.30       -9.08     13.05 o
  -2   9   3       59.21       74.07     21.07 o
  -1   9   3      372.94      411.85     31.74 o
   0   9   3        5.17       16.42     14.00 o
   1   9   3       86.92       73.91     17.75 o
   2   9   3        2.57      -10.38     18.78 o
   3   9   3        0.06      -14.85     23.33 o
  -2  10   3       16.05       15.17     19.98 o
  -1  10   3       40.84       33.97     16.72 o
   0  10   3       11.88        7.44     15.30 o
   1  10   3        0.23       -9.11     14.97 o
   2  10   3        3.26       11.23     21.11 o
  -6   0   4      203.51      234.75     32.72 o
  -4   0   4      287.26      261.21     26.09 o
  -2   0   4     3219.62     3032.80     83.16 o
   0   0   4       53.83       35.81      7.30 o
   2   0   4     1384.16     1383.57     33.57 o
   4   0   4      596.31      559.43     32.62 o
  -6   1   4       42.39       95.88     17.65 o
  -5   1   4       21.47        5.51     10.63 o
  -4   1   4       49.90       54.42      8.14 o
  -3   1   4      581.14      546.35     15.73 o
  -2   1   4        9.94       14.21      4.63 o
  -1   1   4     2334.28     2098.37     29.83 o
   0   1   4     2423.08     2315.38     38.50 o
   1   1   4     7836.63     7620.77     95.92 o
   2   1   4     1046.43     1109.17     26.11 o
   3   1   4        3.32        9.76      5.30 o
   4   1   4      213.13      215.31     18.97 o
   5   1   4       26.78       43.61     12.62 o
  -5   2   4      273.89      310.19     19.01 o
  -4   2   4        2.62       14.97     11.12 o
  -3   2   4       22.53       11.50      5.65 o
  -2   2   4      230.72      243.13     26.08 o
  -1   2   4     4791.15     4376.92     54.92 o
   0   2   4      521.74      453.76     26.95 o
   1   2   4     2328.15     2165.04     36.41 o
   2   2   4      291.70      264.49     10.18 o
   3   2   4       79.01       83.70      7.20 o
   4   2   4        0.98        9.84      7.39 o
   5   2   4      339.39      423.55     23.91 o
  -5   3   4      136.54      160.17     20.49 o
  -4   3   4       59.27       30.86     41.96 o
  -3   3   4      624.67      640.74     55.15 o
  -2   3   4       16.40       50.47     11.64 o
  -1   3   4      432.05      547.64     16.02 o
   0   3   4      220.57      192.54     13.09 o
   1   3   4       69.78       96.14      8.16 o
   2   3   4     1601.99     1480.75     28.62 o
   3   3   4        1.11       -3.80      4.80 o
   4   3   4       27.96       21.86      8.59 o
   5   3   4       94.02      116.98     29.82 o
  -5   4   4      125.21      186.60     80.14 o
  -4   4   4        0.00      -14.86     14.86 o
  -3   4   4      180.06      215.15     29.42 o
  -2   4   4      407.84      534.43     29.41 o
  -1   4   4      102.88      116.28      8.82 o
   0   4   4      458.48      395.32     20.41 o
   1   4   4     1093.36      992.13     24.02 o
   2   4   4       81.12       79.33      7.64 o
   3   4   4        5.25        5.26      5.53 o
   4   4   4        7.50        9.70      6.55 o
   5   4   4       53.49       71.88     17.76 o
  -5   5   4        0.38       18.97     26.46 o
  -4   5   4      395.13      346.85     77.69 o
  -3   5   4       48.97       25.46     19.28 o
  -2   5   4        2.62        1.89      4.34 o
  -1   5   4       10.62       21.56      6.32 o
   0   5   4      418.52      442.93     23.97 o
   1   5   4        0.03       -2.58      6.62 o
   2   5   4       54.54       39.42      9.49 o
   3   5   4       53.09       60.33      9.87 o
   4   5   4       33.49        8.69     12.30 o
   5   5   4        7.52       40.75     16.97 o
  -5   6   4        1.17       30.31     25.48 o
  -4   6   4       88.39       67.46     60.42 o
  -3   6   4      161.70      180.85     24.85 o
  -2   6   4       86.52       92.35     10.15 o
  -1   6   4      172.02      223.58     18.50 o
   0   6   4       62.20       44.29     14.25 o
   1   6   4       94.36       63.65     12.25 o
   2   6   4       13.90       41.95     10.51 o
   3   6   4      314.39      306.80     33.24 o
   4   6   4      255.22      270.79     32.40 o
  -3   7   4      175.56      178.42     29.31 o
  -2   7   4        8.47        1.52     10.57 o
  -1   7   4       92.37       75.76     14.93 o
   0   7   4       76.13       76.83     16.08 o
   1   7   4      125.16      124.16     17.04 o
   2   7   4        0.17       -3.56      9.69 o
   3   7   4        3.57        0.22     19.53 o
   4   7   4        0.03        2.17     16.28 o
  -4   8   4        0.23        8.68     16.28 o
  -3   8   4       15.27      -16.28     16.28 o
  -2   8   4      121.65       94.24     25.12 o
  -1   8   4       32.39       22.21     13.44 o
   0   8   4       15.54       -9.43     10.52 o
   1   8   4       32.86       26.81     23.55 o
   2   8   4       43.60       48.24     15.52 o
   3   8   4      115.35      111.99     20.68 o
  -3   9   4        0.66       -7.57     13.20 o
  -2   9   4        0.72      -12.49     12.49 o
  -1   9   4       71.41       87.53     30.55 o
   0   9   4        2.36       -2.50     12.36 o
   1   9   4      106.13       95.26     19.71 o
   2   9   4       19.05       26.06     16.73 o
   3   9   4        1.22      -13.38     14.83 o
  -2  10   4       23.76       25.78     19.14 o
  -1  10   4        2.13       -6.83     13.91 o
   0  10   4       37.60       55.16     18.90 o
   1  10   4        0.10      -10.42     14.95 o
   2  10   4        0.67       10.43     20.85 o
  -5   0   5      223.46      235.26     28.65 o
  -3   0   5      168.35      206.43     19.87 o
  -1   0   5     2238.03     1780.74     39.15 o
   1   0   5     5269.19     4535.77     79.45 o
   3   0   5      212.50      213.68     20.90 o
   5   0   5       50.18       66.83     39.79 o
  -6   1   5        1.94       39.60     13.82 o
  -5   1   5      141.65      147.03     16.24 o
  -4   1   5       59.82       54.31      9.31 o
  -3   1   5      253.26      278.10      9.51 o
  -2   1   5     3821.89     3598.07     43.05 o
  -1   1   5      113.71      602.98     20.01 o
   0   1   5     2479.78     2275.43     35.70 o
   1   1   5     4002.53     3902.76     53.72 o
   2   1   5      126.84      153.24      8.43 o
   3   1   5      407.12      446.92     15.01 o
   4   1   5        0.35       -5.07      7.90 o
   5   1   5        0.86        8.92      9.68 o
  -5   2   5      153.30      158.59     32.56 o
  -4   2   5        7.35        0.84      5.84 o
  -3   2   5        7.54       -2.21      7.10 o
  -2   2   5        2.83        9.38     21.70 o
  -1   2   5      441.71      515.40     18.25 o
   0   2   5     7456.90     7064.14    103.49 o
   1   2   5        0.19        4.68      7.43 o
   2   2   5       36.04       39.02      5.00 o
   3   2   5      346.69      323.30     12.98 o
   4   2   5        0.21        5.77      8.51 o
   5   2   5       78.00       44.59     13.12 o
  -5   3   5       14.13        8.22     12.09 o
  -4   3   5      146.26      156.87     31.30 o
  -3   3   5      164.26      154.49     24.42 o
  -2   3   5      360.48      296.40     27.37 o
  -1   3   5      670.82      605.26     17.31 o
   0   3   5      220.11      208.80     13.60 o
   1   3   5     2971.91     2982.96     45.32 o
   2   3   5     4872.21     4707.09     58.70 o
   3   3   5       74.44       62.39     12.99 o
   4   3   5      102.40       93.62     15.46 o
   5   3   5        0.66       22.78     10.69 o
  -5   4   5       32.18       37.97     24.12 o
  -4   4   5      364.95      375.95     41.71 o
  -3   4   5       72.08       47.98     19.57 o
  -2   4   5        9.44       14.91      6.88 o
  -1   4   5      115.69      137.06      9.05 o
   0   4   5      257.36      259.96     16.70 o
   1   4   5     2104.10     2016.02     42.12 o
   2   4   5      755.08      768.89     22.72 o
   3   4   5        1.73        2.82      5.42 o
   4   4   5       69.29       86.24     10.19 o
   5   4   5        2.97       -0.83     13.46 o
  -5   5   5        0.04       39.94     26.25 o
  -4   5   5       17.11       -5.34     18.84 o
  -3   5   5        2.29       15.91     18.41 o
  -2   5   5        1.29        1.64      4.68 o
  -1   5   5      303.86      272.08     17.14 o
   0   5   5       50.40       75.79     12.74 o
   1   5   5      191.13      196.96     18.97 o
   2   5   5      929.03      965.90     35.50 o
   3   5   5     1383.45     1410.97     32.37 o
   4   5   5        6.56       11.41     12.39 o
   5   5   5       20.21        0.16     23.32 o
  -5   6   5        0.04      -19.36     22.45 o
  -4   6   5       68.12       90.89     43.41 o
  -3   6   5        0.73       40.30     51.90 o
  -2   6   5      136.50      158.49     14.06 o
  -1   6   5       12.35       12.77      9.00 o
   0   6   5      328.62      381.71     24.15 o
   1   6   5       84.90      122.61     18.75 o
   2   6   5       79.45       97.06     13.63 o
   3   6   5       25.54       18.13     10.84 o
   4   6   5        2.37       15.49     15.56 o
  -3   7   5       17.71       32.91     17.72 o
  -2   7   5      262.83      239.03     22.33 o
  -1   7   5       33.18       25.50     12.07 o
   0   7   5        0.02       -2.76      9.45 o
   1   7   5       36.05       46.51     12.76 o
   2   7   5        0.84        9.07     10.59 o
   3   7   5      168.32      188.24     32.57 o
   4   7   5      143.36      120.85     29.31 o
  -3   8   5       39.40       37.98     21.34 o
  -2   8   5       52.84       74.53     19.52 o
  -1   8   5      315.03      349.24     27.58 o
   0   8   5        0.09        0.06     10.97 o
   1   8   5       32.93       10.16     12.61 o
   2   8   5        0.60       10.27     13.21 o
   3   8   5        3.80       18.45     16.46 o
  -3   9   5        0.78       -1.81     19.89 o
  -2   9   5        0.02       11.94     15.86 o
  -1   9   5       95.85      120.82     20.10 o
   0   9   5       20.27       23.25     14.02 o
   1   9   5        8.00       -0.79     13.86 o
   2   9   5      100.73       78.87     20.62 o
   3   9   5        0.00        5.20     16.31 o
  -2  10   5        5.54      -12.51     15.76 o
  -1  10   5       44.12       23.34     22.55 o
   0  10   5       37.05       34.41     16.93 o
   1  10   5        0.02       -1.04     15.40 o
   2  10   5        4.17       -0.72     18.92 o
  -6   0   6       25.52       20.16     17.76 o
  -4   0   6        5.88       -7.51      9.66 o
  -2   0   6     1558.43     1538.32     38.03 o
   0   0   6      158.20      127.93     10.58 o
   2   0   6      749.29      736.76     21.25 o
   4   0   6     1201.76     1091.42     50.97 o
  -6   1   6       26.43       33.66     17.54 o
  -5   1   6       11.03        4.35     10.15 o
  -4   1   6       32.87       31.04      8.13 o
  -3   1   6      856.93      862.85     16.07 o
  -2   1   6      849.69      942.97     16.52 o
  -1   1   6      727.57      835.97     37.67 o
   0   1   6      336.89      362.46     12.21 o
   1   1   6      390.92      484.01     12.36 o
   3   1   6       64.38       63.84      9.57 o
   4   1   6        5.01        0.59      7.65 o
   5   1   6       72.27       73.86     13.41 o
  -5   2   6      183.19      153.62     62.23 o
  -4   2   6      220.91      186.50     15.25 o
  -3   2   6      417.54      423.72     31.61 o
  -2   2   6       15.77       13.21     11.02 o
  -1   2   6       46.22       60.89      8.29 o
   0   2   6       44.77       38.58      6.96 o
   1   2   6       20.69      109.66      8.53 o
   2   2   6     2512.60     2544.92     34.11 o
   3   2   6      254.72      250.11     12.64 o
   4   2   6       32.52       34.56     10.82 o
   5   2   6        0.18       -3.21      9.98 o
  -5   3   6        5.66       20.67     11.77 o
  -4   3   6      639.71      620.26     67.08 o
  -3   3   6      607.29      579.43     43.45 o
  -2   3   6        6.73       16.32     10.00 o
  -1   3   6     1850.76     1711.40     45.50 o
   0   3   6      298.68      267.02     17.71 o
   1   3   6      566.10      594.73     17.74 o
   2   3   6       92.69       74.86      6.56 o
   3   3   6        5.60        3.55      5.53 o
   4   3   6       71.08       71.76     12.23 o
   5   3   6       40.64       22.29     11.56 o
  -5   4   6        7.26       12.71     21.70 o
  -4   4   6      174.42      247.19     35.95 o
  -3   4   6      337.48      298.71     36.59 o
  -2   4   6        7.09        5.32      3.84 o
  -1   4   6      418.74      538.93     16.57 o
   0   4   6      476.40      508.79     25.40 o
   1   4   6     2407.58     2448.06     45.20 o
   2   4   6       80.22       95.59      8.05 o
   3   4   6       69.53       79.64      9.53 o
   4   4   6        0.64        7.39      8.92 o
   5   4   6       31.11       61.72     17.36 o
  -5   5   6        5.50      -20.58     20.58 o
  -4   5   6      118.11      159.91     32.36 o
  -3   5   6       48.48       65.82     22.97 o
  -2   5   6       79.31       93.25     10.62 o
  -1   5   6       17.67       31.55      6.70 o
   0   5   6      675.59      652.28     44.95 o
   1   5   6       10.97       28.91      8.56 o
   2   5   6     1099.15     1107.98     29.96 o
   3   5   6     1256.89     1174.48     38.46 o
   4   5   6       78.18       75.58     12.92 o
   5   5   6       35.69       33.13     17.51 o
  -5   6   6       80.91       82.68     32.74 o
  -4   6   6       11.05       20.79     21.78 o
  -3   6   6      361.95      341.48     25.77 o
  -2   6   6     1007.14      996.89     27.05 o
  -1   6   6        0.70       11.45      8.71 o
   0   6   6      549.16      551.50     54.40 o
   1   6   6      196.72      200.25     21.81 o
   2   6   6       32.33       20.27      9.87 o
   3   6   6        3.20       -7.48     11.80 o
   4   6   6        1.29      -11.55     15.81 o
  -3   7   6       36.09       56.79     18.45 o
  -2   7   6        4.49       16.04     13.58 o
  -1   7   6       95.71      121.51     21.52 o
   0   7   6       18.55       44.13     13.16 o
   1   7   6        1.91       -6.03     10.13 o
   2   7   6       34.44       18.60     11.08 o
   3   7   6       59.97       88.29     18.16 o
  -3   8   6        2.11       19.17     19.53 o
  -2   8   6      109.16      109.07     20.08 o
  -1   8   6      173.72      185.01     21.08 o
   0   8   6        1.62       20.16     12.58 o
   1   8   6       48.27       61.42     16.34 o
   2   8   6        0.01       21.79     14.35 o
   3   8   6        0.14       -4.87     13.89 o
  -3   9   6        0.75       22.42     22.79 o
  -2   9   6       84.38       74.38     20.53 o
  -1   9   6       95.66      101.61     25.48 o
   0   9   6       66.38       67.65     17.59 o
   1   9   6        0.40       -1.59     12.87 o
   2   9   6       12.18       37.31     16.68 o
   3   9   6        0.02       -9.84     15.46 o
  -2  10   6        4.08        6.29     17.25 o
  -1  10   6        0.04        3.42     15.05 o
   0  10   6       46.75       56.97     22.19 o
   1  10   6        0.00       10.50     17.63 o
   2  10   6        4.04        6.35     17.26 o
  -5   0   7      136.07      103.46     31.48 o
  -3   0   7      364.43      387.73     19.19 o
  -1   0   7     1565.98     1275.85     28.79 o
   1   0   7    10202.84     9606.66    159.19 o
   3   0   7     5839.71     5734.86    123.41 o
   5   0   7      231.31      308.26     34.92 o
  -5   1   7      225.30      232.30     19.64 o
  -4   1   7        2.75       -8.28      8.28 o
  -3   1   7      960.13     1021.99     18.10 o
  -2   1   7      966.51     1021.85     17.89 o
  -1   1   7     2348.82     2022.88     29.33 o
   0   1   7        3.98        2.72      4.33 o
   1   1   7      362.11      345.50     11.67 o
   2   1   7       83.36       92.36      7.75 o
   3   1   7       67.04       59.02      8.02 o
   4   1   7       11.93       -7.24      7.88 o
   5   1   7        7.92       25.12     10.40 o
  -5   2   7        1.43      -17.02     17.02 o
  -4   2   7      191.00      210.09     17.29 o
  -3   2   7        1.79       -5.17      5.17 o
  -2   2   7      467.01      487.54     22.40 o
  -1   2   7     2169.48     1814.34     30.56 o
   0   2   7     5698.26     5079.35     74.17 o
   1   2   7      383.07      386.68     12.23 o
   2   2   7      563.15      816.43     23.17 o
   3   2   7      149.47      174.25     10.15 o
   4   2   7     1070.17     1200.57     39.27 o
   5   2   7       13.38       22.42     11.47 o
  -5   3   7       98.11      107.70     28.97 o
  -4   3   7        4.53       -8.81     15.47 o
  -3   3   7        2.32       -5.29     12.52 o
  -2   3   7        0.11       50.67     24.77 o
  -1   3   7      837.69      838.27     15.67 o
   0   3   7     2104.90     2060.42     40.40 o
   1   3   7      204.64      231.83     13.63 o
   2   3   7       94.98      133.72     17.72 o
   3   3   7      108.91       81.53     26.16 o
   4   3   7      282.69      322.33     22.73 o
   5   3   7       34.69       32.44     12.02 o
  -5   4   7       98.83      136.06     31.95 o
  -4   4   7       72.67       76.75     24.40 o
  -3   4   7      271.55      254.49     32.87 o
  -2   4   7      514.65      544.62     13.34 o
  -1   4   7     1160.44     1255.14     23.84 o
   0   4   7        4.27        4.15      6.30 o
   1   4   7      123.94      173.29     11.72 o
   2   4   7      706.98      652.86     26.99 o
   3   4   7        0.77       -7.34      8.15 o
   4   4   7      173.44      154.26     19.67 o
   5   4   7      229.13      220.06     26.54 o
  -5   5   7        9.52        5.62     30.38 o
  -4   5   7       63.36       65.42     48.66 o
  -3   5   7      114.33       87.27     24.13 o
  -2   5   7      323.57      394.32     12.86 o
  -1   5   7      123.12      120.99      9.60 o
   0   5   7      667.57      704.98     41.35 o
   1   5   7      403.86      418.03     27.92 o
   2   5   7       15.41        4.23      7.26 o
   3   5   7      182.08      218.78     17.48 o
   4   5   7       15.22       12.20      8.08 o
   5   5   7        0.06      -24.00     24.50 o
  -4   6   7        7.39       26.74     23.46 o
  -3   6   7      122.87      107.26     16.69 o
  -2   6   7      304.09      266.51     15.39 o
  -1   6   7       60.18       71.15     13.05 o
   0   6   7       18.07       22.03     10.22 o
   1   6   7        3.36        1.82      9.31 o
   2   6   7        0.01       -1.90      8.74 o
   3   6   7       39.82       21.61     22.25 o
   4   6   7        4.02        4.61     10.76 o
  -3   7   7      138.08      128.82     24.97 o
  -2   7   7      165.68      154.17     18.64 o
  -1   7   7        8.80       15.63     10.74 o
   0   7   7       23.62       31.22     13.00 o
   1   7   7      154.05      125.58     17.61 o
   2   7   7       18.39       18.68     12.12 o
   3   7   7      203.64      200.52     25.56 o
   4   7   7       63.15       62.41     14.86 o
  -3   8   7        4.46       14.11     18.08 o
  -2   8   7      213.74      178.36     23.89 o
  -1   8   7      293.62      297.21     25.34 o
   0   8   7       16.02       25.91     13.67 o
   1   8   7        2.75       -6.65     11.68 o
   2   8   7        2.01       10.73     15.12 o
   3   8   7        6.49       20.61     23.15 o
  -3   9   7        2.44       20.62     23.15 o
  -2   9   7        0.26       19.40     16.86 o
  -1   9   7        0.01       17.31     13.83 o
   0   9   7       21.53       20.61     16.24 o
   1   9   7       20.38       28.39     15.60 o
   2   9   7       12.44       -0.17     15.02 o
   3   9   7       24.98       48.17     18.80 o
  -2  10   7        0.09       12.27     17.88 o
  -1  10   7      110.39      117.14     22.84 o
   0  10   7      274.53      297.67     33.65 o
   1  10   7       51.81       14.67     27.78 o
  -6   0   8       35.47       36.86     19.93 o
  -4   0   8       83.38      104.98     18.29 o
  -2   0   8     2059.11     2224.66     45.06 o
   0   0   8     9080.51     8927.34    149.52 o
   2   0   8     1634.50     1664.25     42.30 o
   4   0   8        0.01        1.72     13.74 o
  -5   1   8        1.43       -1.69      9.78 o
  -4   1   8       91.66      102.51     11.30 o
  -3   1   8      122.86      117.35      9.23 o
  -2   1   8     3177.99     3109.03     45.88 o
  -1   1   8      389.17      374.23     12.03 o
   0   1   8      371.97      359.37     19.13 o
   1   1   8       60.35       59.51      6.39 o
   2   1   8     1468.79     1386.24     26.03 o
   3   1   8       25.63       26.00      7.06 o
   4   1   8       75.44       75.03     12.89 o
   5   1   8        3.84       -8.30     10.49 o
  -5   2   8      103.07       89.64     17.16 o
  -4   2   8      110.00      115.35     29.58 o
  -3   2   8       81.14       78.32      9.71 o
  -2   2   8       96.66       96.63     25.70 o
  -1   2   8      184.41      216.26      8.78 o
   0   2   8      180.40      150.63      8.79 o
   1   2   8     1776.73     1671.67     25.46 o
   2   2   8     1504.05     1480.37     24.58 o
   3   2   8      452.68      495.86     19.55 o
   4   2   8      419.48      400.67     35.77 o
   5   2   8       21.12       23.31     12.14 o
  -5   3   8        5.63        3.04     11.38 o
  -4   3   8       67.73       49.06     21.32 o
  -3   3   8       17.23       26.46     16.23 o
  -2   3   8        0.49        1.86      3.12 o
  -1   3   8      792.94      805.56     17.98 o
   0   3   8       79.54       96.01      9.87 o
   1   3   8     2099.50     2115.61     36.83 o
   2   3   8      327.33      337.26     13.83 o
   3   3   8       51.45       28.10      8.79 o
   4   3   8        1.00       -6.86      8.09 o
   5   3   8      134.24       96.16     17.13 o
  -5   4   8      128.62      141.83     87.56 o
  -4   4   8       29.77       48.55     21.62 o
  -3   4   8      106.01       73.27     31.84 o
  -2   4   8      275.52      257.78      9.34 o
  -1   4   8      524.88      546.18     15.38 o
   0   4   8      287.33      266.06     16.30 o
   1   4   8       44.68      101.95     11.77 o
   2   4   8      141.30      124.80     13.80 o
   3   4   8        8.15       28.88      9.07 o
   4   4   8       37.69       29.39      9.55 o
   5   4   8       41.19       27.46     12.59 o
  -5   5   8        0.18      -12.76     22.24 o
  -4   5   8      145.61      143.54     46.14 o
  -3   5   8       57.83      121.33     32.92 o
  -2   5   8      141.29      175.66      9.28 o
  -1   5   8       98.98      115.19      9.56 o
   0   5   8     1375.51     1414.96     36.61 o
   1   5   8      128.07      193.10     16.67 o
   2   5   8      189.39      200.18     14.47 o
   3   5   8      138.40      117.08     14.39 o
   4   5   8       67.17       40.00     11.67 o
   5   5   8        0.70        5.58     14.61 o
  -4   6   8        2.12      -18.48     18.48 o
  -3   6   8       13.59       12.02     11.40 o
  -2   6   8      158.45      146.29     12.11 o
  -1   6   8      449.16      409.69     25.13 o
   0   6   8      172.84      138.99     17.50 o
   1   6   8        4.32       -5.62      9.26 o
   2   6   8        6.73       21.20     10.84 o
   3   6   8        4.20      -11.55     16.09 o
   4   6   8        2.20      -18.84     18.84 o
  -3   7   8        3.04       31.83     16.64 o
  -2   7   8       20.90       -4.45     11.16 o
  -1   7   8       15.90       22.98     11.47 o
   0   7   8       33.38       21.43     11.13 o
   1   7   8        1.45        5.53     10.93 o
   2   7   8       68.60       63.15     14.94 o
   3   7   8       55.25       47.84     17.45 o
   4   7   8        2.45        3.76     12.95 o
  -3   8   8       29.05       36.17     20.98 o
  -2   8   8       67.47      100.01     20.02 o
  -1   8   8      195.70      223.72     22.86 o
   0   8   8      187.94      184.26     25.34 o
   1   8   8       49.62       31.39     15.04 o
   2   8   8       92.74       68.37     22.94 o
   3   8   8        7.22        1.90     15.76 o
  -3   9   8       19.44        1.45     19.89 o
  -2   9   8        0.35        4.98     20.43 o
  -1   9   8       76.73       50.68     17.96 o
   0   9   8        1.97       20.84     14.53 o
   1   9   8       31.40       35.38     16.22 o
   2   9   8       10.25       19.32     26.73 o
   3   9   8        0.25       11.77     17.90 o
  -1  10   8       59.71       61.45     19.63 o
   0  10   8      146.46      206.49     27.21 o
   1  10   8        4.15        1.86     16.15 o
  -5   0   9      456.20      467.78     39.03 o
  -3   0   9     2119.84     2179.89     42.46 o
  -1   0   9    13116.66    12539.24    202.99 o
   1   0   9     1419.53     1211.97     32.33 o
   3   0   9      177.60      185.51     30.41 o
   5   0   9        4.49       17.23     13.51 o
  -5   1   9        7.83       -8.08      9.51 o
  -4   1   9       84.93       77.48      8.80 o
  -3   1   9     2122.69     2231.28     37.58 o
  -2   1   9      318.81      317.18     15.40 o
  -1   1   9      341.13      322.69     11.98 o
   0   1   9        0.04       -0.57      4.74 o
   1   1   9     1684.11     1627.88     26.31 o
   2   1   9      678.49      647.92     18.08 o
   3   1   9      356.12      354.80     16.64 o
   4   1   9      107.24      131.13     15.83 o
   5   1   9       38.90       52.95     15.82 o
  -5   2   9        0.20      -11.07     11.08 o
  -4   2   9       33.37       31.89     11.28 o
  -3   2   9        0.69        3.25      4.24 o
  -2   2   9     3753.64     3626.23     48.36 o
  -1   2   9      156.75      231.77     11.09 o
   0   2   9     3764.10     3748.87     50.46 o
   1   2   9      678.41      630.24     18.49 o
   2   2   9     3317.80     3194.87     47.58 o
   3   2   9       25.53       22.48      9.41 o
   4   2   9       19.46       11.72      9.92 o
   5   2   9        5.83       -0.86     10.71 o
  -5   3   9        0.88      -10.06     10.88 o
  -4   3   9      276.90      282.70     35.60 o
  -3   3   9      393.32      411.79     62.51 o
  -2   3   9     1771.88     1772.03     26.10 o
  -1   3   9     2870.34     2853.14     40.27 o
   0   3   9     5262.94     4985.92     69.78 o
   1   3   9      374.23      363.86     14.81 o
   2   3   9       21.72       19.94      6.20 o
   3   3   9      165.62      141.92     12.39 o
   4   3   9      114.13      109.15     16.50 o
   5   3   9       26.51        9.37     17.70 o
  -5   4   9       20.07        3.96     19.81 o
  -4   4   9        2.70        9.37     17.02 o
  -3   4   9        4.71       26.48     16.86 o
  -2   4   9      412.50      422.72     15.75 o
  -1   4   9     1231.81     1115.80     22.60 o
   0   4   9        0.02       -2.46      6.28 o
   1   4   9      197.86      230.51     17.82 o
   2   4   9       12.23       13.90      8.28 o
   3   4   9      374.26      397.16     22.86 o
   4   4   9       70.55       64.01     15.88 o
   5   4   9       94.05      102.69     22.51 o
  -5   5   9        0.03      -13.77     21.88 o
  -4   5   9        7.92       45.60     22.23 o
  -3   5   9      491.03      459.47     47.02 o
  -2   5   9      206.01      208.37     14.52 o
  -1   5   9       15.56       13.92      5.36 o
   0   5   9     1383.72     1436.09     37.05 o
   1   5   9      361.67      346.26     21.03 o
   2   5   9      391.77      354.46     19.24 o
   3   5   9       21.36        5.37      8.87 o
   4   5   9        5.57       -9.24      9.24 o
   5   5   9        0.48        5.09     10.54 o
  -4   6   9        6.62       18.99     27.85 o
  -3   6   9      113.35       88.80     15.52 o
  -2   6   9       50.42       35.91      9.23 o
  -1   6   9       83.37       76.70     12.97 o
   0   6   9       93.69       86.10     14.26 o
   1   6   9      150.51      148.79     17.67 o
   2   6   9       57.90       32.13     12.14 o
   3   6   9       14.78       16.18     18.27 o
   4   6   9       21.52       30.06     13.27 o
  -3   7   9       15.63        2.17     14.83 o
  -2   7   9       77.17       65.87     18.99 o
  -1   7   9        0.27       -2.02     11.60 o
   0   7   9        2.70       10.87     10.91 o
   1   7   9      956.13      949.44     44.01 o
   2   7   9      227.95      217.60     22.03 o
   3   7   9       59.49       45.04     17.77 o
   4   7   9       81.19       79.43     18.13 o
  -3   8   9       24.17        8.68     19.53 o
  -2   8   9      125.66       80.93     29.13 o
  -1   8   9       15.96       22.29     13.87 o
   0   8   9       60.45       42.48     14.72 o
   1   8   9      179.44      179.84     22.29 o
   2   8   9       21.84       26.53     15.94 o
   3   8   9        1.10       -6.39     14.70 o
  -3   9   9       26.71       14.47     22.06 o
  -2   9   9        0.05      -14.93     15.91 o
  -1   9   9        0.63        5.28     13.69 o
   0   9   9       43.80       42.04     22.61 o
   1   9   9       55.61       61.99     18.17 o
   2   9   9      122.36      111.06     23.69 o
  -1  10   9       57.17       49.33     18.17 o
   0  10   9       19.21       26.08     17.10 o
   1  10   9       27.81       -8.17     16.90 o
  -4   0  10      100.86       89.05     17.46 o
  -2   0  10      143.76      151.62     13.65 o
   0   0  10       34.50       22.94      8.02 o
   2   0  10     1051.42     1076.16     32.79 o
   4   0  10        2.78        4.42     24.23 o
  -5   1  10        5.51        9.55      9.86 o
  -4   1  10       79.01       65.00     17.65 o
  -3   1  10        4.18        4.21      6.00 o
  -2   1  10      207.05      267.35     11.82 o
  -1   1  10      764.26      765.78     17.50 o
   0   1  10       66.67       69.01      7.53 o
   1   1  10      121.55      146.88      8.83 o
   2   1  10      610.88      638.24     18.76 o
   3   1  10      530.08      575.65     24.27 o
   4   1  10       45.13       71.13     12.55 o
   5   1  10       17.11       42.81     13.33 o
  -5   2  10       31.73       18.81     16.45 o
  -4   2  10       37.96       31.42      8.46 o
  -3   2  10      156.16      173.40      9.25 o
  -2   2  10     1344.22     1532.50     23.41 o
  -1   2  10      176.19      168.61      8.83 o
   0   2  10        3.65        4.58      5.00 o
   1   2  10      166.34      191.19      9.21 o
   2   2  10      255.52      282.48     15.57 o
   3   2  10       77.12       99.92     10.21 o
   4   2  10        0.45       -8.12      8.12 o
   5   2  10       45.97       28.33     13.27 o
  -5   3  10      103.97      134.29     18.39 o
  -4   3  10       17.41       11.67     17.51 o
  -3   3  10        0.17       -0.87      5.83 o
  -2   3  10      386.11      458.38     14.61 o
  -1   3  10      178.08      158.96      9.41 o
   0   3  10       69.92       65.46      7.89 o
   1   3  10      606.75      604.22     18.35 o
   2   3  10      149.54      191.33     13.26 o
   3   3  10       46.12       42.68      8.91 o
   4   3  10        0.36        2.78      8.65 o
   5   3  10       22.33       34.07     13.18 o
  -5   4  10        3.20       45.52     47.92 o
  -4   4  10       11.72       11.87     18.43 o
  -3   4  10        0.06        3.15      6.78 o
  -2   4  10        2.09        4.84      4.28 o
  -1   4  10      551.65      608.81     17.88 o
   0   4  10        6.68        7.87      6.54 o
   1   4  10      272.08      263.90     17.03 o
   2   4  10        1.26        2.17      8.18 o
   3   4  10        1.31       -4.04     13.27 o
   4   4  10       32.06       34.50     12.23 o
   5   4  10        7.14        2.16     12.89 o
  -5   5  10       28.82       13.61     28.21 o
  -4   5  10       15.99       31.50     29.66 o
  -3   5  10      314.59      344.94     18.05 o
  -2   5  10      136.94      151.20     12.04 o
  -1   5  10      168.79      224.21     12.91 o
   0   5  10      613.33      638.17     27.48 o
   1   5  10       83.57       79.53     11.72 o
   2   5  10        0.71       -1.01      7.49 o
   3   5  10       55.61       51.98     13.81 o
   4   5  10        0.18       -1.33     10.92 o
   5   5  10       33.36       39.73     13.29 o
  -4   6  10       16.81       -3.17     22.76 o
  -3   6  10       56.49       53.28     12.69 o
  -2   6  10       44.12       69.21     14.08 o
  -1   6  10       57.92       43.65     14.15 o
   0   6  10       29.34       22.27     19.89 o
   1   6  10        2.15       -5.82      8.87 o
   2   6  10      220.08      181.24     19.70 o
   3   6  10        0.72        3.20     22.97 o
   4   6  10        0.15       13.20     14.24 o
  -3   7  10        2.94        1.81     15.19 o
  -2   7  10       45.80       58.08     22.79 o
  -1   7  10      182.94      228.96     21.19 o
   0   7  10       32.54       13.05     25.94 o
   1   7  10      401.04      407.95     31.79 o
   2   7  10       68.52       90.64     17.30 o
   3   7  10        0.82       -4.59     15.21 o
   4   7  10        0.53        0.53     20.80 o
  -3   8  10        0.24        9.77     19.17 o
  -2   8  10      131.76      152.82     23.90 o
  -1   8  10       32.25       15.28     12.50 o
   0   8  10       17.26       -7.07     11.37 o
   1   8  10       14.63        6.96     12.93 o
   2   8  10      112.67      125.27     23.17 o
   3   8  10        3.16        2.71     16.63 o
  -3   9  10        0.66      -18.08     18.08 o
  -2   9  10       30.77        9.01     15.65 o
  -1   9  10        4.94       24.83     15.15 o
   0   9  10        0.52       11.67     14.93 o
   1   9  10       35.93       26.80     16.89 o
   2   9  10       29.11       25.54     18.56 o
  -1  10  10       33.11       24.41     16.88 o
   0  10  10       17.80       32.99     18.36 o
   1  10  10       56.69       45.81     21.67 o
  -5   0  11       12.24       -1.43     13.53 o
  -3   0  11      158.01      172.58     12.82 o
  -1   0  11     2939.94     2612.94     53.90 o
   1   0  11       28.50        7.49      6.87 o
   3   0  11        3.55        2.04      8.77 o
   5   0  11        5.21       16.13     15.05 o
  -5   1  11       36.00       54.07     12.30 o
  -4   1  11       10.43       13.45      6.91 o
  -3   1  11       52.34       48.84      8.25 o
  -2   1  11      456.50      406.55     14.21 o
  -1   1  11      648.04      627.67     16.53 o
   0   1  11      229.42      199.62     10.62 o
   1   1  11      172.89      296.11     14.25 o
   2   1  11       41.16       39.57      8.38 o
   3   1  11      189.84      201.27     14.80 o
   4   1  11      287.51      290.21     22.97 o
   5   1  11       38.77       28.65     13.67 o
  -5   2  11        6.06        4.38     11.74 o
  -4   2  11      129.90      115.87      9.73 o
  -3   2  11       91.33       96.86      7.89 o
  -2   2  11       49.13        1.81      7.96 o
  -1   2  11       45.45       48.79      5.63 o
   0   2  11      805.40      781.74     18.53 o
   1   2  11      357.54      378.64     12.88 o
   2   2  11      244.10      252.00     12.59 o
   3   2  11       88.63       78.55     10.00 o
   4   2  11        1.58       -0.52     10.44 o
   5   2  11        0.08       -3.06     13.83 o
  -5   3  11        2.56      -13.94     15.98 o
  -4   3  11        1.66        9.75      7.70 o
  -3   3  11      331.56      314.35     16.46 o
  -2   3  11       48.63       41.95      5.40 o
  -1   3  11        8.39       32.74      5.66 o
   0   3  11      105.15      125.39      9.43 o
   1   3  11       36.56       28.76      6.24 o
   2   3  11      657.09      698.96     21.76 o
   3   3  11       42.67       29.29      8.84 o
   4   3  11      134.53      149.92     15.12 o
   5   3  11       38.20       49.86     14.72 o
  -5   4  11        0.02      -16.98     19.90 o
  -4   4  11        1.87       14.09     19.05 o
  -3   4  11       47.13       39.50      9.17 o
  -2   4  11      125.38      130.72      7.96 o
  -1   4  11       30.97       49.65      6.56 o
   0   4  11       34.82       23.57      7.09 o
   1   4  11      382.19      389.80     18.57 o
   2   4  11      741.77      748.47     26.73 o
   3   4  11        2.17        5.47      8.77 o
   4   4  11       41.17       28.19     16.24 o
   5   4  11       31.44       26.48     14.34 o
  -5   5  11        3.34      -17.79     23.14 o
  -4   5  11       78.22       78.34     29.67 o
  -3   5  11       32.28       22.60     11.07 o
  -2   5  11       10.58       27.37      9.09 o
  -1   5  11      241.50      235.51     14.52 o
   0   5  11       65.71       52.34     10.58 o
   1   5  11       42.95       30.30      9.94 o
   2   5  11       37.44       41.68     10.19 o
   3   5  11        6.46       14.27     10.71 o
   4   5  11       97.00       75.36     17.34 o
  -4   6  11        7.08       46.25     25.57 o
  -3   6  11       24.75       15.05     12.34 o
  -2   6  11       20.61       35.53     11.65 o
  -1   6  11       10.12        0.44      8.99 o
   0   6  11      639.76      682.48     34.27 o
   1   6  11      180.31      210.11     20.34 o
   2   6  11       18.28       30.27     12.85 o
   3   6  11       77.39      100.28     20.85 o
   4   6  11        0.13       12.82     14.25 o
  -3   7  11       14.78       41.59     17.72 o
  -2   7  11       47.68       43.51     23.87 o
  -1   7  11        1.90       18.16     11.33 o
   0   7  11      255.96      221.21     32.56 o
   1   7  11        0.08        9.84     11.55 o
   2   7  11        6.73       -3.60     11.43 o
   3   7  11       22.73       17.00     17.39 o
   4   7  11       17.43       -0.04     17.54 o
  -3   8  11        0.70       14.11     20.98 o
  -2   8  11       25.20       -5.09     15.01 o
  -1   8  11       86.85       65.38     22.38 o
   0   8  11        0.15       -9.62     11.59 o
   1   8  11        3.64        9.84     18.14 o
   2   8  11       15.94       -6.81     13.80 o
   3   8  11       24.52       15.39     18.00 o
  -2   9  11        2.02       10.92     16.23 o
  -1   9  11      105.97      158.31     36.35 o
   0   9  11        0.07       14.45     15.13 o
   1   9  11       41.68       29.54     16.08 o
   2   9  11       29.22       17.59     19.72 o
  -1  10  11       79.60       54.78     23.49 o
   0  10  11        9.38       -9.19     15.26 o
   1  10  11       15.34       13.96     17.91 o
  -4   0  12       16.84       16.31     21.34 o
  -2   0  12       83.93       95.69     12.19 o
   0   0  12      137.67      166.19     12.55 o
   2   0  12      592.65      600.49     28.75 o
   4   0  12      183.98      157.34     31.85 o
  -5   1  12       29.82        7.23     10.69 o
  -4   1  12        7.48        3.98      7.34 o
  -3   1  12        8.52       12.84      5.32 o
  -2   1  12      598.40      543.02     14.88 o
  -1   1  12     2340.99     2048.01     34.58 o
   0   1  12       61.99       59.06      6.08 o
   1   1  12      634.20      612.13     21.34 o
   2   1  12        0.44       -0.32      5.07 o
   3   1  12        0.04        4.95      7.07 o
   4   1  12        0.52        5.92     10.36 o
   5   1  12       12.50       11.12     11.80 o
  -5   2  12       40.84       16.23     13.09 o
  -4   2  12       73.27       65.65      9.46 o
  -3   2  12       11.83       17.60      5.65 o
  -2   2  12        7.07       14.38      6.26 o
  -1   2  12      634.36      635.37     21.86 o
   0   2  12      225.32      220.27     11.48 o
   1   2  12      423.45      408.35     14.47 o
   2   2  12      150.35      174.40     11.27 o
   3   2  12       23.37        6.30      7.32 o
   4   2  12       13.27       16.38      9.07 o
   5   2  12        4.74       17.78     13.07 o
  -5   3  12       71.90       69.24     24.00 o
  -4   3  12       10.74        8.86     10.87 o
  -3   3  12      253.03      254.96     15.88 o
  -2   3  12      428.03      435.89     15.07 o
  -1   3  12      352.65      327.14     12.65 o
   0   3  12      191.30      187.55     11.23 o
   1   3  12        0.01        8.41      5.24 o
   2   3  12        3.95        7.63      5.76 o
   3   3  12       72.55       66.39     10.15 o
   4   3  12       31.65       31.82     10.87 o
   5   3  12       27.59       25.38     13.78 o
  -5   4  12       66.04       65.82     48.29 o
  -4   4  12        1.03       12.95     19.39 o
  -3   4  12      111.06      109.26     19.96 o
  -2   4  12        7.73        7.08      4.65 o
  -1   4  12        6.49       31.64      6.49 o
   0   4  12      246.18      275.38     15.33 o
   1   4  12      378.62      383.00     25.63 o
   2   4  12       30.88       46.00      9.38 o
   3   4  12       21.60       29.72     10.58 o
   4   4  12       70.02       64.97     14.43 o
   5   4  12       52.62       54.88     16.03 o
  -5   5  12        2.73      -21.34     21.34 o
  -4   5  12       64.69       99.70     31.83 o
  -3   5  12       11.18        9.73      7.99 o
  -2   5  12       12.00       14.88      7.23 o
  -1   5  12       80.88      120.66     11.33 o
   0   5  12       97.45       94.37     12.72 o
   1   5  12      185.78      209.18     17.70 o
   2   5  12        6.73       -2.33      8.52 o
   3   5  12       24.38       46.50     12.40 o
   4   5  12       92.54       71.95     15.36 o
  -4   6  12      167.59      249.92     41.58 o
  -3   6  12       10.46        6.46     11.08 o
  -2   6  12        4.39       20.37     11.89 o
  -1   6  12        1.11       20.93     10.55 o
   0   6  12       11.55       10.81      9.95 o
   1   6  12       67.56       55.67     13.74 o
   2   6  12       95.15       72.80     15.64 o
   3   6  12      309.46      277.14     30.82 o
   4   6  12       17.34       20.13     17.01 o
  -3   7  12       87.35       47.03     20.98 o
  -2   7  12       60.99      102.69     19.62 o
  -1   7  12       40.98       38.52     12.74 o
   0   7  12       34.27       43.55     13.73 o
   1   7  12        0.46       -0.13     11.22 o
   2   7  12        2.38       -2.26     12.31 o
   3   7  12      108.69      126.89     25.19 o
   4   7  12        3.49       -2.19     15.71 o
  -3   8  12       62.89       92.97     28.22 o
  -2   8  12      105.57       76.83     18.63 o
  -1   8  12        2.16        2.58     12.05 o
   0   8  12       21.82       21.94     14.09 o
   1   8  12       29.41       46.20     16.05 o
   2   8  12       10.33       -3.17     13.92 o
   3   8  12       43.84       39.58     21.21 o
  -2   9  12       23.10       32.24     17.66 o
  -1   9  12       50.95       27.83     24.49 o
   0   9  12        6.84        8.34     14.84 o
   1   9  12       96.94      112.71     31.23 o
   2   9  12       25.31        7.62     16.67 o
  -1  10  12        9.40       14.17     19.78 o
   0  10  12        1.13      -15.54     15.54 o
   1  10  12        1.46       19.31     17.11 o
  -5   0  13       34.72       45.39     17.81 o
  -3   0  13      191.01      179.57     17.60 o
  -1   0  13      576.54      567.90     23.81 o
   1   0  13      970.17     1023.54     28.59 o
   3   0  13      524.24      472.84     36.18 o
   5   0  13        7.54       24.22     23.15 o
  -5   1  13      313.29      385.87     30.15 o
  -4   1  13       54.55       51.94      9.37 o
  -3   1  13       65.68       57.10      8.87 o
  -2   1  13      280.01      288.74     13.38 o
  -1   1  13       20.60       47.46      6.92 o
   0   1  13     1526.45     1469.31     23.18 o
   1   1  13      120.77      121.87      8.13 o
   2   1  13      390.90      373.14     15.63 o
   3   1  13        1.80       -2.91      7.03 o
   4   1  13       73.01       36.77     16.07 o
   5   1  13       29.93       30.52     12.42 o
  -5   2  13       36.40       14.62     14.13 o
  -4   2  13       15.38       24.30      7.18 o
  -3   2  13        0.04       -2.48      5.13 o
  -2   2  13       22.15       43.81      6.15 o
  -1   2  13       55.22       56.28      6.78 o
   0   2  13     1234.42     1210.31     23.23 o
   1   2  13      173.75      202.00     10.50 o
   2   2  13        0.01       10.76      5.69 o
   3   2  13        6.45        8.89      7.49 o
   4   2  13       78.36       95.20     12.91 o
   5   2  13       45.74       48.62     16.11 o
  -5   3  13        3.15       -7.40     11.17 o
  -4   3  13      291.05      253.54     22.37 o
  -3   3  13      138.93      128.76      8.71 o
  -2   3  13       75.29       81.26      7.42 o
  -1   3  13       18.96        9.47      4.81 o
   0   3  13       85.26       56.67     10.34 o
   1   3  13       26.27      123.47     12.32 o
   2   3  13      189.96      173.32     11.87 o
   3   3  13       26.65       25.02      9.26 o
   4   3  13       18.92       18.43     12.63 o
   5   3  13       33.67       45.41     15.87 o
  -5   4  13        0.85      -15.60     19.53 o
  -4   4  13      117.39       95.90     26.58 o
  -3   4  13        3.67       -0.88      6.23 o
  -2   4  13      146.91      148.68      9.66 o
  -1   4  13      223.66      321.79     14.71 o
   0   4  13       58.21       39.38      8.04 o
   1   4  13      349.52      367.14     17.26 o
   2   4  13       68.18       76.95     10.67 o
   3   4  13        6.45       10.32      9.97 o
   4   4  13      127.32      107.26     20.26 o
   5   4  13        0.00       -9.96     12.33 o
  -5   5  13       60.74       53.46     28.53 o
  -4   5  13       46.72       57.84     25.63 o
  -3   5  13      111.11      104.65     16.34 o
  -2   5  13      418.82      350.79     21.92 o
  -1   5  13      555.26      526.48     21.85 o
   0   5  13      110.79       99.94     12.68 o
   1   5  13       42.09       42.98     11.65 o
   2   5  13       37.90       26.27     16.36 o
   3   5  13        4.49       20.69     11.72 o
   4   5  13        1.56        0.00     11.68 o
  -4   6  13        0.48       -8.05     19.78 o
  -3   6  13       62.58       16.34     26.93 o
  -2   6  13       12.44       13.29     15.01 o
  -1   6  13      233.85      228.75     24.93 o
   0   6  13      128.63      155.70     24.76 o
   1   6  13      220.79      230.76     25.66 o
   2   6  13        0.92       -2.64     12.89 o
   3   6  13       65.41       31.26     16.94 o
   4   6  13        5.51        3.77     15.03 o
  -3   7  13      120.36      100.59     25.33 o
  -2   7  13      190.43      152.35     28.05 o
  -1   7  13        5.71       15.18     11.66 o
   0   7  13       61.43       61.09     17.96 o
   1   7  13       20.47       14.13     12.24 o
   2   7  13      128.68       83.48     27.18 o
   3   7  13        4.89       11.48     16.53 o
   4   7  13       49.10       57.15     23.69 o
  -3   8  13       25.76       41.23     24.96 o
  -2   8  13        0.78       12.24     14.86 o
  -1   8  13        6.20       -7.53     12.21 o
   0   8  13       10.04      -10.41     12.27 o
   1   8  13       25.47       45.84     16.13 o
   2   8  13      105.77       99.82     22.13 o
   3   8  13        0.08      -12.92     17.19 o
  -2   9  13        5.39        3.51     17.45 o
  -1   9  13      136.01      146.14     23.08 o
   0   9  13       61.40       58.08     18.33 o
   1   9  13       78.04      102.91     20.89 o
   2   9  13        5.10       12.64     18.03 o
  -1  10  13        7.80        0.05     17.93 o
   0  10  13       26.30       29.74     22.43 o
  -4   0  14      507.36      433.45     35.59 o
  -2   0  14     1498.69     1507.67     44.75 o
   0   0  14      164.69      192.76     13.98 o
   2   0  14      403.90      444.90     26.16 o
   4   0  14       33.27       37.71     51.91 o
  -5   1  14       10.67       17.06     10.99 o
  -4   1  14        0.71       -7.99      7.99 o
  -3   1  14        3.53        5.39      5.88 o
  -2   1  14       48.22       60.48      7.76 o
  -1   1  14      114.70      142.42      9.67 o
   0   1  14     3280.92     3562.92     43.70 o
   1   1  14      500.03      466.12     16.93 o
   2   1  14      166.41      158.25     11.03 o
   3   1  14       20.55       28.40      7.90 o
   4   1  14        0.30       -3.37     10.05 o
   5   1  14        0.02       -8.99     10.66 o
  -5   2  14      241.53      303.51     28.27 o
  -4   2  14        0.31       -3.01      6.85 o
  -3   2  14        1.25        0.81      5.41 o
  -2   2  14       64.45       50.81      6.06 o
  -1   2  14      249.09      260.15     21.02 o
   0   2  14       49.32       34.98      7.57 o
   1   2  14      261.15      360.31     17.70 o
   2   2  14      180.00      184.46     11.56 o
   3   2  14      309.32      309.30     19.23 o
   4   2  14        5.56       -4.39      8.19 o
   5   2  14       86.45      105.48     18.30 o
  -5   3  14        9.30        6.55     14.48 o
  -4   3  14       34.93        7.90     17.12 o
  -3   3  14       17.37       15.09      5.81 o
  -2   3  14      496.83      454.24     15.84 o
  -1   3  14     2299.84     2309.08     36.24 o
   0   3  14     1425.19     1515.16     29.93 o
   1   3  14      132.75      180.81     11.14 o
   2   3  14        2.40        7.04      6.38 o
   3   3  14       39.04       20.14      9.47 o
   4   3  14      134.59      115.10     17.19 o
   5   3  14       18.42       11.49     13.43 o
  -5   4  14       16.90       29.10     24.93 o
  -4   4  14      184.66      178.99     32.46 o
  -3   4  14       12.25       21.75     11.07 o
  -2   4  14      139.07      152.37     11.18 o
  -1   4  14       19.31       34.11      6.86 o
   0   4  14     1034.61     1058.21     27.06 o
   1   4  14      232.14      251.75     15.90 o
   2   4  14       43.57       68.41     10.38 o
   3   4  14       10.93        6.86     15.55 o
   4   4  14       76.60       49.99     14.75 o
   5   4  14       61.39       58.20     16.88 o
  -5   5  14       10.45        2.31     24.23 o
  -4   5  14       38.51       -3.09     22.97 o
  -3   5  14      113.79      124.25     18.14 o
  -2   5  14        6.18        2.08      8.38 o
  -1   5  14      115.12      109.89     12.46 o
   0   5  14      395.38      438.07     22.74 o
   1   5  14      498.13      482.71     36.13 o
   2   5  14        0.21       11.43     10.19 o
   3   5  14      282.13      286.69     25.63 o
   4   5  14        9.40        7.36     12.65 o
  -4   6  14        0.01       11.82     23.32 o
  -3   6  14      467.20      513.71     34.91 o
  -2   6  14       44.56       65.69     18.63 o
  -1   6  14      144.89      152.77     17.36 o
   0   6  14        8.19       12.82     13.05 o
   1   6  14       11.66        1.71     10.88 o
   2   6  14        4.43       -8.17     13.27 o
   3   6  14        0.29        0.25     20.98 o
   4   6  14        5.70       15.73     16.62 o
  -3   7  14        4.48       -2.89     17.00 o
  -2   7  14        0.44      -14.14     17.18 o
  -1   7  14      116.63      126.89     18.18 o
   0   7  14      301.26      324.83     49.91 o
   1   7  14      118.14      167.39     21.14 o
   2   7  14      301.67      295.33     31.04 o
   3   7  14       11.69       10.54     17.52 o
  -3   8  14       25.05       11.21     20.26 o
  -2   8  14       12.17       -2.46     14.88 o
  -1   8  14       10.03       42.01     14.74 o
   0   8  14       10.02       -0.56     12.41 o
   1   8  14       20.53       10.56     13.75 o
   2   8  14      135.39       91.84     23.05 o
   3   8  14        1.02       -3.20     34.36 o
  -2   9  14       48.23       31.72     20.05 o
  -1   9  14       67.70       85.02     19.53 o
   0   9  14        0.02       22.92     16.06 o
   1   9  14      127.18       93.61     21.17 o
   2   9  14        0.00      -17.56     17.56 o
   0  10  14        6.70      -16.34     16.34 o
  -5   0  15      249.78      260.51     30.68 o
  -3   0  15      497.07      458.62     32.13 o
  -1   0  15     1822.13     1654.11     42.29 o
   1   0  15        1.06       11.15      6.75 o
   3   0  15       37.19        9.05     12.27 o
   5   0  15        2.11       -8.58     18.15 o
  -5   1  15       13.49       10.30     10.87 o
  -4   1  15       67.62       56.69     12.97 o
  -3   1  15        1.97        4.46      6.63 o
  -2   1  15      198.22      191.70     10.90 o
  -1   1  15        5.63       33.25      5.99 o
   0   1  15      230.82      252.15     10.92 o
   1   1  15      910.57     1019.53     20.28 o
   2   1  15       39.09       27.29      6.96 o
   3   1  15        0.02       -6.52      6.52 o
   4   1  15       11.28       13.21     10.57 o
   5   1  15      102.37       63.04     19.17 o
  -5   2  15       91.63      108.83     19.43 o
  -4   2  15       78.03       53.07     12.17 o
  -3   2  15       13.65       12.75      6.29 o
  -2   2  15      130.36      125.81     12.42 o
  -1   2  15     2069.95     2060.52     35.14 o
   0   2  15     1668.01     1779.68     29.25 o
   1   2  15     1085.05     1343.72     25.53 o
   2   2  15        0.02        6.52      5.93 o
   3   2  15       41.23       48.06     11.33 o
   4   2  15       16.31        7.71      9.79 o
   5   2  15        4.63        2.14     13.20 o
  -5   3  15       29.13       41.23     28.39 o
  -4   3  15      108.53       61.34     15.23 o
  -3   3  15       94.62       89.24      9.37 o
  -2   3  15       54.75       52.94      6.42 o
  -1   3  15      631.35      559.65     18.62 o
   0   3  15      129.64      142.85     10.29 o
   1   3  15      292.57      258.64     12.53 o
   2   3  15      139.83      140.08     12.63 o
   3   3  15       15.02       20.62      9.71 o
   4   3  15      215.89      208.69     27.69 o
   5   3  15        5.24       -1.26     13.94 o
  -5   4  15       11.88       20.05     23.49 o
  -4   4  15       50.43       36.88     13.45 o
  -3   4  15      173.56      156.13     13.56 o
  -2   4  15      869.76     1017.77     30.08 o
  -1   4  15      336.35      367.99     23.18 o
   0   4  15      282.96      280.19     15.11 o
   1   4  15      167.36      203.17     14.68 o
   2   4  15       40.18       33.78      9.15 o
   3   4  15      113.61       86.64     14.34 o
   4   4  15        4.19       24.81     18.85 o
  -5   5  15       94.67      120.89     33.73 o
  -4   5  15        6.04       -1.49     21.33 o
  -3   5  15      142.98      106.99     21.89 o
  -2   5  15       64.22       59.25     12.92 o
  -1   5  15       26.48       49.88     10.07 o
   0   5  15      325.20      358.40     24.94 o
   1   5  15        1.35       -0.80      9.86 o
   2   5  15        5.34       14.51     12.95 o
   3   5  15      294.59      209.36     29.17 o
   4   5  15        3.25       20.23     14.56 o
  -4   6  15       38.57       58.85     57.87 o
  -3   6  15      180.84      262.21     29.21 o
  -2   6  15       79.34       76.77     17.19 o
  -1   6  15       23.12       31.87     12.17 o
   0   6  15       72.27       45.41     24.49 o
   1   6  15        0.50        2.38     11.36 o
   2   6  15        5.42       30.70     15.06 o
   3   6  15        2.39        8.58     17.19 o
   4   6  15       21.38       20.84     17.60 o
  -3   7  15       16.02       -7.96     17.00 o
  -2   7  15       35.74       64.62     25.50 o
  -1   7  15        1.32       19.32     13.04 o
   0   7  15       80.72      100.85     18.12 o
   1   7  15        0.66        9.96     13.07 o
   2   7  15        2.04       -3.10     14.03 o
   3   7  15        0.98       -1.12     17.09 o
  -3   8  15       26.18       54.98     27.13 o
  -2   8  15       43.42       36.92     17.15 o
  -1   8  15        2.60      -11.86     11.86 o
   0   8  15        0.38       14.15     13.94 o
   1   8  15      201.12      176.20     23.11 o
   2   8  15        0.89        5.92     17.65 o
   3   8  15       60.80       93.02     26.22 o
  -2   9  15        7.13       -3.05     17.13 o
  -1   9  15       28.54       42.66     22.67 o
   0   9  15       56.51       53.47     19.52 o
   1   9  15        7.83       -7.79     14.24 o
   2   9  15        6.77      -10.68     20.83 o
  -4   0  16       21.66       -1.25     16.46 o
  -2   0  16      854.64      670.25     63.37 o
   0   0  16    16802.89    18932.98    277.08 o
   2   0  16     1294.52     1336.31     42.84 o
   4   0  16      167.80      117.30     24.82 o
  -5   1  16        0.43        0.53     10.61 o
  -4   1  16       31.21       27.76     10.55 o
  -3   1  16       90.24       94.57     10.94 o
  -2   1  16      169.69      190.69     11.16 o
  -1   1  16      507.62      590.83     18.61 o
   0   1  16     1621.15     1779.11     27.84 o
   1   1  16       29.77       35.57      6.19 o
   2   1  16     1673.79     1614.51     31.83 o
   3   1  16      107.33       91.45     11.85 o
   4   1  16       11.91       20.53     10.85 o
   5   1  16       14.46        1.00     12.88 o
  -5   2  16       25.22       32.05     11.02 o
  -4   2  16      440.96      434.43     24.01 o
  -3   2  16       95.18      111.50     10.07 o
  -2   2  16       44.16       63.75      7.89 o
  -1   2  16     4033.20     3882.55     53.11 o
   0   2  16      135.21      152.49      9.74 o
   1   2  16      790.20      842.10     21.26 o
   2   2  16       75.33      101.86      9.51 o
   3   2  16      487.30      471.26     27.15 o
   4   2  16      108.74       79.19     17.31 o
   5   2  16       19.32        7.35     16.81 o
  -5   3  16        7.07       19.33     13.90 o
  -4   3  16        2.72       -6.65     10.54 o
  -3   3  16       40.23       38.85      8.06 o
  -2   3  16       15.07        7.69      5.40 o
  -1   3  16      109.09      138.15     12.16 o
   0   3  16      289.69      266.52     13.74 o
   1   3  16      583.79      572.56     18.79 o
   2   3  16       25.80       32.67      8.22 o
   3   3  16       42.91       38.78     11.84 o
   4   3  16       65.48       36.69     13.28 o
   5   3  16       47.27       60.65     16.63 o
  -5   4  16      153.56      254.10     41.08 o
  -4   4  16       49.01       33.97     19.94 o
  -3   4  16        1.73        5.18      7.19 o
  -2   4  16      486.09      480.03     25.54 o
  -1   4  16      354.08      352.48     16.99 o
   0   4  16       61.41       68.71      9.33 o
   1   4  16        0.65       -1.97      8.53 o
   2   4  16       25.07       34.55      8.98 o
   3   4  16        0.11        7.18     10.30 o
   4   4  16      110.16       92.18     17.57 o
  -4   5  16       22.85        5.15     11.57 o
  -3   5  16       36.19       34.13      8.19 o
  -2   5  16      159.25      128.32     19.32 o
  -1   5  16       19.04        1.48      8.48 o
   0   5  16      183.53      138.86     17.53 o
   1   5  16        1.19       10.87     10.81 o
   2   5  16        0.89      -10.74     10.74 o
   3   5  16       68.31       64.48     20.09 o
   4   5  16       10.84        0.45     17.99 o
  -4   6  16        6.27      -10.88     12.58 o
  -3   6  16        9.34        2.75      9.99 o
  -2   6  16       20.42       -8.35     17.18 o
  -1   6  16        3.38       10.13     10.74 o
   0   6  16        0.60        5.60     11.21 o
   1   6  16       48.56       48.17     14.13 o
   2   6  16      113.74       93.12     26.92 o
   3   6  16       31.87       29.70     19.46 o
   4   6  16       73.33       61.22     21.42 o
  -3   7  16        0.20       -0.72     18.08 o
  -2   7  16       14.47       39.89     15.71 o
  -1   7  16       81.79       96.34     24.96 o
   0   7  16       70.17       69.27     15.83 o
   1   7  16        5.54        3.43     12.63 o
   2   7  16      133.55      123.15     33.23 o
   3   7  16        1.60       -2.57     17.88 o
  -3   8  16        0.63        6.51     19.89 o
  -2   8  16      106.24      136.20     25.12 o
  -1   8  16        9.69       24.72     14.87 o
   0   8  16       31.07       21.54     14.40 o
   1   8  16      102.40      124.94     22.12 o
   2   8  16        3.90       12.72     18.14 o
   3   8  16       23.14       -1.74     20.59 o
  -2   9  16      131.52      127.32     38.35 o
  -1   9  16      173.48      128.74     24.81 o
   0   9  16        3.44       -4.99     15.29 o
   1   9  16       65.17       45.26     18.80 o
   2   9  16       11.32      -20.05     20.70 o
  -5   0  17       53.42      128.11     57.15 o
  -3   0  17      470.43      421.68     34.93 o
  -1   0  17     1344.96     1397.15     39.68 o
   1   0  17        3.06        9.01      7.03 o
   3   0  17        3.56       12.59     13.02 o
   5   0  17       10.06       -0.66     31.65 o
  -5   1  17       31.77       26.13     12.08 o
  -4   1  17        0.19       -0.61      8.57 o
  -3   1  17        1.47       -6.90      6.90 o
  -2   1  17        4.18        6.75      5.91 o
  -1   1  17      157.77      168.62     10.86 o
   0   1  17        1.82        2.03      4.48 o
   1   1  17        0.04        3.58      5.26 o
   2   1  17       79.29       60.52     10.33 o
   3   1  17        0.41        5.55      8.61 o
   4   1  17       41.23       41.55     12.41 o
   5   1  17        1.39       -4.82     11.96 o
  -5   2  17       79.52       64.27     12.73 o
  -4   2  17        5.36        8.17     10.75 o
  -3   2  17       67.32       83.07     13.29 o
  -2   2  17       38.96       42.66      7.32 o
  -1   2  17       23.27       48.63      7.45 o
   0   2  17       20.77       36.15      6.36 o
   1   2  17      771.31      798.74     22.98 o
   2   2  17       93.77       84.47      9.18 o
   3   2  17       59.51       46.84     12.33 o
   4   2  17       81.42       61.46     15.85 o
   5   2  17       10.00       -8.68     11.63 o
  -5   3  17      119.79      138.32     25.22 o
  -4   3  17        8.11        3.67      8.37 o
  -3   3  17        5.05       -0.97      7.93 o
  -2   3  17       36.89       41.84      9.55 o
  -1   3  17      393.39      375.65     15.95 o
   0   3  17      316.35      296.89     14.64 o
   1   3  17      246.09      294.29     13.85 o
   2   3  17      195.74      192.15     13.66 o
   3   3  17      283.36      307.68     21.51 o
   4   3  17       13.44        7.46     11.21 o
   5   3  17        0.53        8.49     14.18 o
  -5   4  17        0.00       29.13     14.04 o
  -4   4  17      189.80      196.07     28.94 o
  -3   4  17      234.07      206.26     14.24 o
  -2   4  17        1.85       -7.24      8.04 o
  -1   4  17        8.94       -2.03      6.24 o
   0   4  17      169.09      142.37     23.39 o
   1   4  17       49.61       77.76     19.93 o
   2   4  17        0.09        6.52      9.46 o
   3   4  17       91.13       48.29     13.26 o
   4   4  17        2.00       14.42     13.56 o
  -4   5  17        2.70       -1.47     11.68 o
  -3   5  17      167.30      143.91     14.90 o
  -2   5  17        5.86       10.28      9.59 o
  -1   5  17       32.54       47.83     11.31 o
   0   5  17      488.46      490.28     30.01 o
   1   5  17      103.69      138.02     27.89 o
   2   5  17       25.54       12.92     13.84 o
   3   5  17        3.72      -13.89     13.89 o
   4   5  17       21.02        6.73     16.82 o
  -4   6  17        6.93       33.53     14.21 o
  -3   6  17      121.09      114.57     31.67 o
  -2   6  17       97.70       91.72     18.18 o
  -1   6  17      162.19      191.49     20.49 o
   0   6  17       95.53       69.75     15.21 o
   1   6  17      314.41      308.24     34.76 o
   2   6  17      164.85      164.85     24.12 o
   3   6  17       22.94        1.65     19.10 o
   4   6  17        0.00       23.64     19.69 o
  -3   7  17        0.98       12.50     12.49 o
  -2   7  17       13.20      -12.60     12.60 o
  -1   7  17      279.65      276.05     27.91 o
   0   7  17       40.41       54.11     15.06 o
   1   7  17       68.60       95.55     18.52 o
   2   7  17       25.64       31.29     19.40 o
   3   7  17        3.00      -10.45     18.65 o
  -3   8  17        5.20       -9.77     18.45 o
  -2   8  17        4.39       -2.62     14.41 o
  -1   8  17       28.67       12.19     18.90 o
   0   8  17      101.54       91.92     19.91 o
   1   8  17       31.11       18.64     20.05 o
   2   8  17        1.33        2.69     17.71 o
  -2   9  17      202.18      202.20     40.53 o
  -1   9  17       35.16       21.39     18.06 o
   0   9  17        0.07        7.86     15.21 o
   1   9  17       14.00        7.44     16.68 o
  -4   0  18        3.47        0.17     21.70 o
  -2   0  18      809.52      912.06     36.55 o
   0   0  18        4.15        3.86      6.59 o
   2   0  18      681.27      665.86     47.98 o
   4   0  18       69.66       42.98     20.33 o
  -5   1  18        0.30       10.53     11.59 o
  -4   1  18      433.41      367.34     24.68 o
  -3   1  18       17.17       26.94     10.20 o
  -2   1  18       72.10       94.84     10.54 o
  -1   1  18        0.32        2.28      5.48 o
   0   1  18      758.87      743.28     25.68 o
   1   1  18       44.12       45.10      7.45 o
   2   1  18       45.90       57.93     13.39 o
   3   1  18      132.39      162.63     19.61 o
   4   1  18       54.97       42.53     13.88 o
   5   1  18      116.92      131.93     22.73 o
  -5   2  18       82.71      102.79     14.44 o
  -4   2  18       37.05       34.99     11.89 o
  -3   2  18      500.68      489.51     23.16 o
  -2   2  18     1070.98     1023.91     26.36 o
  -1   2  18      347.81      402.81     18.02 o
   0   2  18       53.86       55.23      7.14 o
   1   2  18      643.24      720.97     21.49 o
   2   2  18       25.26       14.04      7.78 o
   3   2  18      348.18      329.57     28.03 o
   4   2  18      105.53      104.66     18.32 o
   5   2  18        3.46       -4.14     12.60 o
  -5   3  18      194.01      257.90     39.97 o
  -4   3  18      102.17       85.83     12.39 o
  -3   3  18       51.04       38.92     10.87 o
  -2   3  18       18.26       19.38      8.32 o
  -1   3  18      679.81      569.49     28.89 o
   0   3  18      333.47      358.77     16.54 o
   1   3  18      251.64      223.47     12.74 o
   2   3  18      153.24      180.07     14.32 o
   3   3  18        4.09        5.28      9.35 o
   4   3  18       79.43       63.93     14.65 o
  -5   4  18      132.43      163.17     31.21 o
  -4   4  18        9.22       18.44     12.50 o
  -3   4  18       79.11       71.14     14.15 o
  -2   4  18      650.89      667.74     32.21 o
  -1   4  18      447.42      466.83     21.66 o
   0   4  18       43.41       49.43     10.77 o
   1   4  18       16.85       29.34     10.74 o
   2   4  18     1548.47     1544.68     71.78 o
   3   4  18       60.39       76.64     18.48 o
   4   4  18        1.81      -12.43     12.43 o
  -4   5  18       18.54       32.12     14.04 o
  -3   5  18      268.63      245.43     19.27 o
  -2   5  18       17.34       21.62     13.99 o
  -1   5  18       45.97       59.20     12.40 o
   0   5  18      928.04      896.87     41.29 o
   1   5  18      341.84      349.27     27.83 o
   2   5  18        0.03        9.05     14.21 o
   3   5  18       59.07       48.43     20.79 o
   4   5  18        8.73       28.37     18.33 o
  -4   6  18       17.80        3.48     52.26 o
  -3   6  18       14.88       11.47     12.64 o
  -2   6  18       31.14       47.42     28.21 o
  -1   6  18       29.80       48.75     15.14 o
   0   6  18       16.51        6.73     11.48 o
   1   6  18      763.76      749.15     41.40 o
   2   6  18       10.42       15.07     16.91 o
   3   6  18       48.89       45.86     21.87 o
   4   6  18        8.69        2.55     21.16 o
  -3   7  18        8.99       -1.12     11.63 o
  -2   7  18      208.94      208.72     69.31 o
  -1   7  18      618.82      649.51     58.55 o
   0   7  18      166.87      173.91     28.42 o
   1   7  18        8.38      -11.09     12.33 o
   2   7  18        4.61        1.18     20.23 o
   3   7  18        1.36       -0.30     18.92 o
  -3   8  18        2.29       19.08     14.60 o
  -2   8  18        2.51        0.67     15.46 o
  -1   8  18       40.98       28.58     17.47 o
   0   8  18      190.96      183.87     24.49 o
   1   8  18        9.21       -1.00     15.01 o
   2   8  18        6.96       11.33     20.84 o
  -2   9  18       72.15       76.07     23.40 o
  -1   9  18        2.61       -6.64     17.83 o
   0   9  18       14.15       30.61     17.53 o
   1   9  18        7.23       12.86     17.26 o
  -5   0  19      273.17      260.44     33.22 o
  -3   0  19      406.64      359.04     33.53 o
  -1   0  19        1.75        1.57      8.03 o
   1   0  19     2456.82     2611.31     52.37 o
   3   0  19      196.35      171.17     28.54 o
   5   0  19       52.31       37.02     23.49 o
  -5   1  19        5.38        6.66     15.35 o
  -4   1  19       64.51       35.28     13.84 o
  -3   1  19       12.11       -2.10      8.79 o
  -2   1  19       52.24       50.87      8.74 o
  -1   1  19      358.50      334.48     15.35 o
   0   1  19        1.05        9.25      5.68 o
   1   1  19      446.07      484.12     19.60 o
   2   1  19      384.10      373.05     20.38 o
   3   1  19      114.65      131.73     14.89 o
   4   1  19       48.16       57.60     13.93 o
   5   1  19       13.76       17.14     19.94 o
  -5   2  19        3.05        7.85     10.80 o
  -4   2  19      500.08      534.60     29.07 o
  -3   2  19       21.93       63.11     11.72 o
  -2   2  19      127.32      106.22     12.44 o
  -1   2  19      175.09      200.64     12.26 o
   0   2  19      726.97      836.27     23.98 o
   1   2  19      566.28      604.25     35.05 o
   2   2  19      625.62      630.63     25.20 o
   3   2  19      249.90      256.01     25.42 o
   4   2  19        0.47        5.03     12.58 o
  -5   3  19        0.03      -12.63     12.63 o
  -4   3  19       77.64       91.02     13.22 o
  -3   3  19        0.03       18.49     10.12 o
  -2   3  19       90.50      102.01     12.27 o
  -1   3  19        8.21       13.78      6.76 o
   0   3  19      163.33      144.62     11.61 o
   1   3  19      490.58      512.45     20.05 o
   2   3  19      145.53      131.92     14.33 o
   3   3  19       20.08       40.12     13.32 o
   4   3  19       22.91       16.71     15.16 o
  -5   4  19       96.64       94.47     28.24 o
  -4   4  19        2.57        4.50     12.49 o
  -3   4  19        1.53       -6.14      8.89 o
  -2   4  19        6.10       -3.64      8.88 o
  -1   4  19      256.78      246.60     16.54 o
   0   4  19        8.84        1.04      8.67 o
   1   4  19      209.16      184.87     20.33 o
   2   4  19     1390.85     1379.67     58.60 o
   3   4  19       66.25       61.32     17.76 o
   4   4  19        2.18       -0.86     14.55 o
  -4   5  19        0.77        5.51     13.74 o
  -3   5  19       79.41       88.51     13.90 o
  -2   5  19       49.48       58.62     13.91 o
  -1   5  19       62.00       93.43     17.88 o
   0   5  19      205.83      260.67     23.74 o
   1   5  19      125.61      112.74     18.48 o
   2   5  19       14.48        5.98     13.96 o
   3   5  19        0.01       25.26     18.15 o
   4   5  19        0.02        9.90     18.33 o
  -4   6  19        1.83       -4.32     15.19 o
  -3   6  19       14.69       15.55     12.08 o
  -2   6  19      100.58      127.28     34.37 o
  -1   6  19      124.31      215.85     22.47 o
   0   6  19       86.66       72.56     16.10 o
   1   6  19      549.85      591.42     37.54 o
   2   6  19       47.29       48.88     18.99 o
   3   6  19        1.92       11.87     19.69 o
  -3   7  19       83.54       53.47     15.64 o
  -2   7  19        6.15       17.80     15.85 o
  -1   7  19        9.60       16.91     15.58 o
   0   7  19       49.76       44.83     15.34 o
   1   7  19       26.60       35.19     16.33 o
   2   7  19       12.35        4.39     23.87 o
   3   7  19        1.39       -9.57     24.96 o
  -3   8  19       33.49       44.93     16.45 o
  -2   8  19       15.02       20.35     17.52 o
  -1   8  19        9.96        8.70     16.00 o
   0   8  19      163.71      165.12     22.68 o
   1   8  19        2.26       24.16     15.87 o
   2   8  19        0.19       39.07     25.11 o
  -1   9  19        8.15        0.21     19.22 o
   0   9  19       33.63       24.74     17.74 o
   1   9  19       10.07       14.25     18.67 o
  -4   0  20        5.81        8.93     14.95 o
  -2   0  20      139.58      139.85     24.79 o
   0   0  20      433.96      495.41     23.75 o
   2   0  20      202.05      248.80     26.27 o
   4   0  20      660.14      749.98     55.53 o
  -5   1  20       13.17        4.14     12.89 o
  -4   1  20       84.07      115.02     16.43 o
  -3   1  20      187.84      187.77     18.37 o
  -2   1  20        0.36       -6.74      7.57 o
  -1   1  20      878.95      778.28     23.60 o
   0   1  20      233.77      279.01     12.75 o
   1   1  20        1.91       12.39      5.97 o
   2   1  20       47.96       59.00     14.43 o
   3   1  20       54.61       78.91     14.26 o
   4   1  20        8.30        6.74     12.08 o
  -5   2  20       54.17       46.00     13.69 o
  -4   2  20        0.62        2.93      9.99 o
  -3   2  20       27.20        2.04     10.00 o
  -2   2  20       98.64       75.38     13.09 o
  -1   2  20       36.27       48.75      8.01 o
   0   2  20       89.65      124.30     10.17 o
   1   2  20      770.11      830.18     30.75 o
   2   2  20      124.18      138.16     14.43 o
   3   2  20      266.23      286.12     21.38 o
   4   2  20        0.07      -12.95     13.36 o
  -5   3  20       51.84       86.30     19.88 o
  -4   3  20      224.07      238.76     24.08 o
  -3   3  20      304.16      346.75     28.01 o
  -2   3  20        0.01       -3.86      8.88 o
  -1   3  20      145.11      165.44     16.49 o
   0   3  20      116.92      110.24     10.81 o
   1   3  20        4.32       -2.96      8.04 o
   2   3  20      457.46      444.70     25.00 o
   3   3  20        0.17       10.06     11.85 o
   4   3  20        3.21       16.37     13.11 o
  -4   4  20       23.84       -1.55     12.97 o
  -3   4  20       33.63       46.51     11.78 o
  -2   4  20        8.22       67.82     13.73 o
  -1   4  20      154.12      157.56     13.90 o
   0   4  20       72.28       44.72     12.14 o
   1   4  20        1.98       12.22     11.71 o
   2   4  20        9.04       26.48     18.07 o
   3   4  20       29.89       29.73     18.67 o
   4   4  20        5.69       22.62     17.00 o
  -4   5  20       43.46       48.02     29.56 o
  -3   5  20      155.35      174.61     18.24 o
  -2   5  20        1.92        2.04     10.82 o
  -1   5  20       87.27      108.33     19.73 o
   0   5  20      168.89      175.18     21.09 o
   1   5  20      216.14      223.81     30.75 o
   2   5  20       12.88       41.48     20.23 o
   3   5  20        0.70      -10.99     18.45 o
   4   5  20        5.43       -2.41     18.39 o
  -4   6  20       61.70       84.31     33.64 o
  -3   6  20       15.09       14.52     12.98 o
  -2   6  20        0.90        7.41     13.81 o
  -1   6  20       33.10       61.10     17.62 o
   0   6  20      120.89      102.46     24.23 o
   1   6  20      183.73      183.79     23.82 o
   2   6  20        8.93       14.28     19.98 o
   3   6  20      148.30       62.02     26.46 o
  -3   7  20        3.22       -2.51     12.94 o
  -2   7  20        0.01        4.22     22.97 o
  -1   7  20      150.75      152.33     24.31 o
   0   7  20      210.35      199.61     31.29 o
   1   7  20       26.78       23.34     15.24 o
   2   7  20        0.96       -1.01     23.15 o
   3   7  20        8.87        6.10     21.44 o
  -2   8  20       77.10       82.90     23.35 o
  -1   8  20      236.70      285.77     31.90 o
   0   8  20       30.98       16.78     15.46 o
   1   8  20        0.06       24.59     17.20 o
   2   8  20        0.00        7.80     22.49 o
  -1   9  20       46.01       73.48     27.20 o
   0   9  20        1.45        0.81     15.47 o
   1   9  20       47.08       44.00     20.86 o
  -5   0  21      149.09      138.35     42.70 o
  -3   0  21       90.09       70.98     20.65 o
  -1   0  21      273.89      229.40     20.43 o
   1   0  21       78.22       57.77     11.34 o
   3   0  21       19.29       31.35     18.69 o
  -5   1  21        2.45       -1.27     11.29 o
  -4   1  21      266.83      287.88     23.37 o
  -3   1  21      913.01      919.40     39.41 o
  -2   1  21     1182.20     1176.98     47.72 o
  -1   1  21       38.61       28.63      7.80 o
   0   1  21      755.61      840.16     22.49 o
   1   1  21      197.64      234.01     14.39 o
   2   1  21       30.53       31.19     13.39 o
   3   1  21       77.19       42.32     15.92 o
   4   1  21       20.68       21.10     12.90 o
  -5   2  21       77.07      104.17     30.39 o
  -4   2  21        2.21        2.62     13.42 o
  -3   2  21      132.90      134.75     22.25 o
  -2   2  21      211.49      209.69     30.99 o
  -1   2  21       16.81       47.32      8.89 o
   0   2  21       24.30       29.89      7.42 o
   1   2  21      263.80      252.92     14.84 o
   2   2  21      419.49      466.75     26.56 o
   3   2  21      147.16      153.57     18.07 o
   4   2  21       55.18       64.44     17.18 o
  -5   3  21       35.89       11.24     26.18 o
  -4   3  21        6.39       -9.50      9.50 o
  -3   3  21      118.30      166.25     18.12 o
  -2   3  21      293.87      312.20     23.40 o
  -1   3  21       35.37       20.08      8.62 o
   0   3  21       43.95       51.21     10.65 o
   1   3  21     1241.01     1260.03     38.13 o
   2   3  21       48.32       33.46     13.19 o
   3   3  21      207.25      223.13     30.77 o
   4   3  21        4.58       -4.42     12.78 o
  -4   4  21        9.20       18.68     14.36 o
  -3   4  21      152.39      102.92     15.77 o
  -2   4  21      123.66      143.06     17.66 o
  -1   4  21       85.56       83.80     14.54 o
   0   4  21       52.27       80.14     14.05 o
   1   4  21     1096.41     1045.54     47.56 o
   2   4  21      799.04      670.38     53.87 o
   3   4  21        0.00      -13.45     16.08 o
   4   4  21       61.84       36.52     26.26 o
  -4   5  21      141.85      129.48     28.39 o
  -3   5  21        4.87       -0.20     10.69 o
  -2   5  21      152.20      134.80     24.95 o
  -1   5  21        0.01       15.64     13.48 o
   0   5  21      209.33      238.10     24.00 o
   1   5  21        0.00       15.90     12.80 o
   2   5  21        1.82        9.85     22.06 o
   3   5  21      151.88      146.19     32.75 o
   4   5  21       36.44       41.33     22.16 o
  -4   6  21        4.67       16.97     18.23 o
  -3   6  21        7.10       -8.52     11.15 o
  -2   6  21        7.68        4.16     14.45 o
  -1   6  21       13.14       16.47     13.95 o
   0   6  21     1278.30     1294.22     62.93 o
   1   6  21      179.61      150.40     22.19 o
   2   6  21       10.88        4.55     30.92 o
   3   6  21       52.63       58.11     24.33 o
  -3   7  21        2.31        4.40     13.94 o
  -2   7  21       34.00       12.70     16.94 o
  -1   7  21      278.70      262.13     34.30 o
   0   7  21        4.21       18.47     14.37 o
   1   7  21        0.91       11.19     19.26 o
   2   7  21        5.46        2.53     20.19 o
   3   7  21        1.06        1.59     22.72 o
  -2   8  21       62.06       33.61     20.33 o
  -1   8  21      232.14      201.39     33.97 o
   0   8  21       91.84      104.33     21.18 o
   1   8  21        0.41       19.84     17.30 o
   2   8  21        3.11        9.10     22.07 o
  -1   9  21       34.80        4.95     21.48 o
   0   9  21       22.61       46.78     19.58 o
  -4   0  22       14.61       22.09     17.04 o
  -2   0  22      602.62      506.10     40.44 o
   0   0  22      112.86       91.55     12.25 o
   2   0  22       67.43       55.25     17.82 o
   4   0  22      342.63      315.10     34.18 o
  -5   1  22        3.39        4.78     12.37 o
  -4   1  22       84.31       61.05     14.05 o
  -3   1  22     1177.36     1223.21     40.47 o
  -2   1  22      541.13      474.63     45.16 o
  -1   1  22        0.01        7.67      7.26 o
   0   1  22      339.03      346.07     16.21 o
   1   1  22      150.34      141.95     11.56 o
   2   1  22      526.52      605.75     36.91 o
   3   1  22       59.31       42.70     13.71 o
   4   1  22      456.21      525.87     32.49 o
  -5   2  22       12.82       27.01     13.07 o
  -4   2  22      375.92      356.43     41.50 o
  -3   2  22      245.70      220.51     23.36 o
  -2   2  22      620.91      647.82     33.65 o
  -1   2  22       78.77       93.86     13.54 o
   0   2  22       86.98       89.32     10.81 o
   1   2  22       82.40       97.68     10.60 o
   2   2  22     1707.51     1707.96     44.86 o
   3   2  22       65.59       65.00     14.99 o
   4   2  22       70.22       87.06     19.04 o
  -4   3  22      220.78      219.75     20.62 o
  -3   3  22      795.38      841.77     37.10 o
  -2   3  22       62.53       77.99     14.35 o
  -1   3  22      414.80      496.77     41.06 o
   0   3  22        5.83       -2.85      8.69 o
   1   3  22      297.08      292.51     21.19 o
   2   3  22      284.39      349.40     33.81 o
   3   3  22       49.68       50.15     17.29 o
   4   3  22       15.13       20.76     14.72 o
  -4   4  22      293.31      290.94     23.10 o
  -3   4  22        5.15       -4.47     10.47 o
  -2   4  22       27.44       15.20     11.34 o
  -1   4  22       10.23       79.11     15.81 o
   0   4  22       90.59      105.26     23.76 o
   1   4  22     2490.77     2430.82     66.50 o
   2   4  22       16.29       24.98     18.25 o
   3   4  22       25.08       40.96     21.35 o
   4   4  22        0.30        0.08     16.44 o
  -4   5  22      166.37      193.18     26.56 o
  -3   5  22       86.66       94.83     16.32 o
  -2   5  22      133.64      219.68     24.46 o
  -1   5  22        3.42        2.89     13.38 o
   0   5  22      664.15      664.93     50.20 o
   1   5  22      101.56      112.69     24.28 o
   2   5  22      107.79       99.32     27.40 o
   3   5  22      131.74      109.83     28.39 o
  -3   6  22       18.83       -9.65     12.39 o
  -2   6  22       29.39       16.33     16.23 o
  -1   6  22       22.08        4.88     16.24 o
   0   6  22      480.56      541.45     36.47 o
   1   6  22       38.91       28.09     15.73 o
   2   6  22       28.93       32.65     22.18 o
   3   6  22       10.12      -12.74     19.90 o
  -3   7  22        5.64        5.90     15.39 o
  -2   7  22      204.71      222.14     43.79 o
  -1   7  22      194.56      165.71     29.63 o
   0   7  22       11.37       22.40     15.67 o
   1   7  22      122.44      132.22     22.82 o
   2   7  22       47.73       61.44     27.35 o
  -2   8  22       95.48       85.02     24.67 o
  -1   8  22       26.94        5.57     19.80 o
   0   8  22       16.20       19.44     17.44 o
   1   8  22        6.04       -0.50     16.92 o
   2   8  22       15.13        9.83     24.86 o
  -5   0  23       52.37       44.46     21.48 o
  -3   0  23     3149.11     3146.90    104.29 o
  -1   0  23      112.29      112.20     18.51 o
   1   0  23        0.24        4.61      8.97 o
   3   0  23     4860.75     4574.77    199.07 o
  -5   1  23        1.11       21.21     13.14 o
  -4   1  23      116.82       94.19     16.40 o
  -3   1  23      663.88      651.03     34.57 o
  -2   1  23       84.03       91.06     14.70 o
  -1   1  23      247.10      232.11     19.48 o
   0   1  23       15.54       14.21      7.37 o
   1   1  23       18.94       16.63      7.52 o
   2   1  23       37.27       57.38     12.64 o
   3   1  23      441.97      435.81     28.25 o
   4   1  23        9.48        9.10     13.41 o
  -5   2  23       49.64       51.85     14.44 o
  -4   2  23       52.59       62.63     14.96 o
  -3   2  23      362.08      359.20     26.25 o
  -2   2  23     1300.25     1205.11     42.26 o
  -1   2  23      212.26      195.76     19.36 o
   0   2  23       29.73       18.00      8.01 o
   1   2  23       55.16       58.16     12.25 o
   2   2  23     2134.38     2150.57     63.12 o
   3   2  23      117.78       95.19     16.53 o
   4   2  23      231.32      254.84     47.70 o
  -4   3  23      328.69      394.06     34.09 o
  -3   3  23       66.59       83.16     24.80 o
  -2   3  23      121.24      144.79     22.77 o
  -1   3  23       63.02       58.07     13.55 o
   0   3  23      149.97      190.90     18.49 o
   1   3  23       31.88       53.49     16.06 o
   2   3  23        7.71        9.66     17.48 o
   3   3  23       34.08       38.24     17.30 o
   4   3  23       93.56       89.56     24.10 o
  -4   4  23        9.91       26.74     17.60 o
  -3   4  23       11.42       -2.82     10.68 o
  -2   4  23        8.83       34.23     12.74 o
  -1   4  23      739.01      975.27     52.26 o
   0   4  23        0.19        2.54     11.04 o
   1   4  23     1117.04     1142.85     89.36 o
   2   4  23       40.56       19.57     32.56 o
   3   4  23        0.19      -15.73     16.36 o
   4   4  23       11.57       13.67     23.10 o
  -4   5  23        9.17       -7.38     14.81 o
  -3   5  23        4.58       24.27     12.78 o
  -2   5  23       29.05        5.66     12.87 o
  -1   5  23      160.15      164.30     27.07 o
   0   5  23      666.90      679.00     39.92 o
   1   5  23        1.26      -10.28     12.00 o
   2   5  23       35.01       39.26     22.63 o
   3   5  23        1.84       10.68     24.96 o
  -3   6  23        5.80       31.43     15.86 o
  -2   6  23       15.76       25.70     17.66 o
  -1   6  23      134.79      124.70     26.99 o
   0   6  23        3.42        8.11     13.57 o
   1   6  23       80.09       94.84     30.88 o
   2   6  23        8.22       22.61     25.32 o
   3   6  23        1.76       -3.78     24.23 o
  -3   7  23       22.73       44.39     18.76 o
  -2   7  23        7.86       -6.73     16.60 o
  -1   7  23      187.25      203.75     33.08 o
   0   7  23       13.53       21.18     16.01 o
   1   7  23       44.38       33.52     17.56 o
   2   7  23        0.07        0.21     22.61 o
  -2   8  23        0.07       -6.78     18.64 o
  -1   8  23       22.70       63.48     24.10 o
   0   8  23        2.36       36.77     18.05 o
   1   8  23        0.92       10.59     17.77 o
  -4   0  24       78.44       69.66     21.94 o
  -2   0  24      102.83       84.27     21.87 o
   0   0  24       84.20       58.65     14.53 o
   2   0  24     1564.26     1593.07     62.26 o
   4   0  24       51.69       51.47     20.96 o
  -5   1  24        0.50       28.96     14.19 o
  -4   1  24       70.70       42.00     13.90 o
  -3   1  24      294.53      306.51     24.54 o
  -2   1  24     3309.58     3191.69     74.57 o
  -1   1  24      206.78      190.96     19.87 o
   0   1  24      132.02      115.97     16.23 o
   1   1  24      193.53      177.11     13.87 o
   2   1  24        5.45       -9.38      9.38 o
   3   1  24        6.63       -4.34     11.09 o
   4   1  24       46.58       37.74     15.45 o
  -4   2  24       30.58       22.00     18.74 o
  -3   2  24       12.07       29.43     12.60 o
  -2   2  24      484.52      590.87     32.60 o
  -1   2  24       61.24       47.16     19.07 o
   0   2  24      142.33      186.24     15.10 o
   1   2  24      773.61      781.93     34.60 o
   2   2  24      519.69      524.62     35.02 o
   3   2  24       97.94       88.92     17.11 o
   4   2  24      425.65      463.48     36.12 o
  -4   3  24      112.30      121.40     17.90 o
  -3   3  24      473.02      485.17     31.27 o
  -2   3  24       36.75       71.52     14.96 o
  -1   3  24      707.32      632.21     46.87 o
   0   3  24        0.01        5.26     11.45 o
   1   3  24      230.70      333.42     29.14 o
   2   3  24        1.47       27.99     20.83 o
   3   3  24        0.25        6.60     25.68 o
   4   3  24       38.34       39.69     20.17 o
  -4   4  24       46.95       47.64     17.05 o
  -3   4  24       27.25       53.52     14.33 o
  -2   4  24      268.54      243.94     23.60 o
  -1   4  24      404.47      467.94     36.69 o
   0   4  24      324.51      321.93     26.96 o
   1   4  24        0.45       -2.59     11.84 o
   2   4  24      101.63       85.23     29.31 o
   3   4  24        0.01       -9.04     17.85 o
   4   4  24       21.91       40.28     39.06 o
  -4   5  24       38.02       42.14     19.47 o
  -3   5  24      146.69      143.01     19.47 o
  -2   5  24       27.10       30.63     25.14 o
  -1   5  24       14.51       31.07     18.03 o
   0   5  24      836.71      950.01     47.83 o
   1   5  24       10.06       11.91     13.83 o
   2   5  24        3.10      -11.54     19.89 o
   3   5  24        0.01        4.38     20.50 o
  -3   6  24        4.22        1.19     15.06 o
  -2   6  24        1.40       -9.16     15.21 o
  -1   6  24       58.54       45.55     20.59 o
   0   6  24      120.62      164.69     44.81 o
   1   6  24      200.55      213.63     29.78 o
   2   6  24        1.68      -18.05     20.49 o
   3   6  24       15.66        4.89     22.12 o
  -3   7  24        0.12       11.16     17.12 o
  -2   7  24        4.03       12.74     17.44 o
  -1   7  24      108.67       97.49     27.87 o
   0   7  24       59.52       86.99     20.44 o
   1   7  24       22.21       21.79     16.56 o
   2   7  24        9.92        4.40     38.52 o
  -1   8  24       65.69       85.02     27.62 o
   0   8  24        0.91       26.08     19.46 o
   1   8  24       53.03       82.65     23.49 o
  -3   0  25      574.40      660.78     50.68 o
  -1   0  25     1446.58     1380.98     73.90 o
   1   0  25      620.55      589.63     37.40 o
   3   0  25       78.11       50.74     24.26 o
  -4   1  25       63.74       63.23     15.77 o
  -3   1  25      889.18      782.43     38.88 o
  -2   1  25      361.62      365.51     26.86 o
  -1   1  25      249.41      244.24     21.74 o
   0   1  25        4.56        7.17      9.93 o
   1   1  25      325.55      330.04     21.52 o
   2   1  25      732.82      732.56     34.52 o
   3   1  25        8.16       10.71     13.30 o
   4   1  25        0.12        4.53     15.75 o
  -4   2  25       19.09       -4.42     10.77 o
  -3   2  25      265.09      255.65     23.26 o
  -2   2  25      722.57      807.07     61.31 o
  -1   2  25      334.04      299.89     31.47 o
   0   2  25      159.92      169.74     18.70 o
   1   2  25      169.20      181.47     20.08 o
   2   2  25      979.63     1013.06     49.91 o
   3   2  25        7.80       16.15     13.53 o
   4   2  25       46.04       -0.87     14.90 o
  -4   3  25       37.16       34.01     14.02 o
  -3   3  25        0.04        7.55     11.79 o
  -2   3  25      123.14       96.83     16.36 o
  -1   3  25     1254.60     1253.15     47.00 o
   0   3  25      417.44      478.68     32.89 o
   1   3  25      229.14      265.25     23.68 o
   2   3  25        0.00        8.58     19.42 o
   3   3  25        8.99       36.64     20.67 o
   4   3  25       39.55       46.14     21.05 o
  -4   4  25        3.33       -4.77     12.01 o
  -3   4  25       34.42       62.16     15.65 o
  -2   4  25      123.94      161.99     20.60 o
  -1   4  25       54.55       61.96     45.04 o
   0   4  25      161.98      179.70     22.36 o
   1   4  25      147.88      146.44     39.96 o
   2   4  25      144.08      137.57     65.13 o
   3   4  25       95.00      136.18     41.61 o
  -4   5  25       37.80       43.18     13.59 o
  -3   5  25        8.56       -1.83     13.36 o
  -2   5  25       39.74       61.19     19.95 o
  -1   5  25       54.96       28.32     20.44 o
   0   5  25      603.26      725.90     48.35 o
   1   5  25       64.45      118.30     37.91 o
   2   5  25       46.10       59.04     24.63 o
   3   5  25       51.33       57.98     27.24 o
  -3   6  25       58.57       74.88     20.77 o
  -2   6  25       48.66       22.07     18.42 o
  -1   6  25       37.61       56.33     21.70 o
   0   6  25      247.97      259.75     28.16 o
   1   6  25       15.92        4.24     15.71 o
   2   6  25        5.73        6.03     22.75 o
   3   6  25       19.68       24.15     26.19 o
  -2   7  25      106.13      103.68     26.33 o
  -1   7  25       79.40       74.37     31.65 o
   0   7  25       17.66       34.59     19.62 o
   1   7  25      506.28      575.23     42.64 o
   2   7  25       15.09       12.78     27.13 o
  -1   8  25        0.57        0.24     21.02 o
   0   8  25       14.72       47.56     22.01 o
   1   8  25       54.89       34.10     21.22 o
  -4   0  26        0.40      -13.37     15.60 o
  -2   0  26      663.06      781.37     81.06 o
   0   0  26       57.21       61.56     20.65 o
   2   0  26        4.15       29.27     20.45 o
   4   0  26       55.98       45.16     22.44 o
  -4   1  26       12.39       16.47     12.77 o
  -3   1  26        0.03        5.91     11.74 o
  -2   1  26        8.38       27.83     14.67 o
  -1   1  26       66.01       68.06     16.57 o
   0   1  26       22.25        2.38      9.89 o
   1   1  26       25.38       43.77     14.08 o
   2   1  26      163.80      181.16     18.60 o
   3   1  26      402.91      405.86     32.61 o
   4   1  26       23.28       23.03     16.67 o
  -4   2  26        0.02        5.22     12.09 o
  -3   2  26       16.07        9.77     12.51 o
  -2   2  26       77.11       66.78     15.44 o
  -1   2  26      351.77      334.72     26.47 o
   0   2  26       32.22       19.52     11.87 o
   1   2  26      206.09      174.85     25.55 o
   2   2  26       68.19       65.85     23.43 o
   3   2  26       75.72       67.63     18.63 o
   4   2  26       12.11       -2.96     17.40 o
  -4   3  26        1.46       -9.28     11.26 o
  -3   3  26       27.30       28.99     13.54 o
  -2   3  26      194.73      147.65     19.32 o
  -1   3  26       69.09       69.85     15.82 o
   0   3  26      138.52      152.65     20.91 o
   1   3  26       35.48       55.50     21.28 o
   2   3  26       87.83       91.65     25.55 o
   3   3  26        1.39       28.30     20.70 o
  -4   4  26       45.13       46.63     15.25 o
  -3   4  26        5.42       19.75     14.19 o
  -2   4  26       16.77       39.34     14.90 o
  -1   4  26       47.59       39.44     31.29 o
   0   4  26        8.12       15.13     14.72 o
   1   4  26       95.52       80.26     18.31 o
   2   4  26        0.20       -4.12     43.58 o
   3   4  26        0.07      -14.19     34.90 o
  -3   5  26        1.59       -5.65     12.72 o
  -2   5  26       51.38       39.22     37.08 o
  -1   5  26        0.03       -0.65     15.71 o
   0   5  26       71.72      103.36     19.84 o
   1   5  26       15.15       44.60     17.12 o
   2   5  26        6.56       17.02     24.16 o
   3   5  26       17.89       -2.37     22.32 o
  -3   6  26      132.42      135.30     24.17 o
  -2   6  26        5.88       -5.45     16.16 o
  -1   6  26       83.67      105.03     28.01 o
   0   6  26        0.03       13.50     17.90 o
   1   6  26        7.70        5.14     15.41 o
   2   6  26       13.46       34.27     41.59 o
  -2   7  26        1.03       12.71     22.42 o
  -1   7  26        0.20       37.75     22.74 o
   0   7  26       23.64       20.75     23.22 o
   1   7  26      127.83      198.31     28.14 o
   2   7  26        0.01       33.86     28.51 o
  -1   8  26        5.67      -18.66     18.66 o
   0   8  26        1.66       22.77     21.06 o
  -3   0  27     1200.60     1149.60     68.93 o
  -1   0  27      238.26      252.00     37.29 o
   1   0  27      149.03      217.01     36.06 o
   3   0  27      388.32      343.04     44.62 o
  -4   1  27        7.14       11.62     13.42 o
  -3   1  27       15.29       15.26     12.51 o
  -2   1  27       49.35       78.14     15.37 o
  -1   1  27      101.30       60.01     15.03 o
   0   1  27      132.80      138.94     19.74 o
   1   1  27      111.37       67.56     17.96 o
   2   1  27      175.77      195.63     25.28 o
   3   1  27      175.58      138.80     21.88 o
   4   1  27      135.89      132.29     21.61 o
  -4   2  27      310.49      336.62     28.61 o
  -3   2  27      190.67      152.05     20.52 o
  -2   2  27      101.85      150.08     22.63 o
  -1   2  27       84.32      120.02     24.20 o
   0   2  27      594.80      651.04    102.01 o
   1   2  27        6.47       27.05     15.34 o
   2   2  27        0.41       51.14     22.55 o
   3   2  27       22.40       17.96     16.45 o
   4   2  27      194.92      231.79     33.83 o
  -4   3  27        9.44        4.14     13.70 o
  -3   3  27       12.12       15.31     12.81 o
  -2   3  27      207.00      161.91     21.20 o
  -1   3  27      256.20      218.34     22.81 o
   0   3  27      403.87      383.06     57.60 o
   1   3  27       12.93       25.48     13.88 o
   2   3  27       20.88        4.68     20.08 o
   3   3  27       35.06        4.59     27.49 o
  -4   4  27      113.48      119.95     23.92 o
  -3   4  27      127.03      130.27     20.23 o
  -2   4  27       82.47      127.99     19.35 o
  -1   4  27      241.88      175.74     65.16 o
   0   4  27      228.25      282.38     32.05 o
   1   4  27      332.16      355.55     31.54 o
   2   4  27      124.93      173.36     40.52 o
   3   4  27       15.96        1.04     20.07 o
  -3   5  27      167.17      174.31     24.42 o
  -2   5  27       27.48       28.13     19.05 o
  -1   5  27      455.08      480.80     98.36 o
   0   5  27       40.16       36.34     19.74 o
   1   5  27        2.02        6.92     15.15 o
   2   5  27       16.11       16.36     24.14 o
   3   5  27        1.77       -5.17     21.61 o
  -3   6  27        8.00       17.19     17.64 o
  -2   6  27        6.22       26.99     19.97 o
  -1   6  27        4.79      -16.06     16.06 o
   0   6  27      238.98      238.82     32.87 o
   1   6  27        2.51       -8.44     17.17 o
   2   6  27       55.97       83.65     31.95 o
  -2   7  27      139.31      143.45     31.30 o
  -1   7  27       16.00        6.96     21.22 o
   0   7  27       40.71       59.08     24.07 o
   1   7  27        0.12       -3.23     21.56 o
  -4   0  28        3.92        6.01     18.95 o
  -2   0  28      396.20      383.14     55.60 o
   0   0  28      297.61      262.96     35.29 o
   2   0  28       71.30       54.45     41.42 o
  -4   1  28        1.89        3.32     12.59 o
  -3   1  28        0.16       -3.24     15.09 o
  -2   1  28      209.33      256.65     24.68 o
  -1   1  28       76.26      100.10     16.95 o
   0   1  28       23.62       15.75     12.47 o
   1   1  28      563.30      559.38     55.58 o
   2   1  28       61.42      108.22     66.56 o
   3   1  28       16.45        1.75     16.77 o
  -4   2  28       88.19       66.07     16.88 o
  -3   2  28        1.15       -0.57     12.01 o
  -2   2  28      148.23      154.82     26.38 o
  -1   2  28      399.47      367.18     32.95 o
   0   2  28        5.68      -14.50     14.50 o
   1   2  28       44.87       94.80     19.69 o
   2   2  28       33.78       21.55     20.45 o
   3   2  28       25.77       84.79     34.72 o
  -4   3  28       13.22        7.70     13.69 o
  -3   3  28       44.47       48.12     14.89 o
  -2   3  28       58.92       43.98     14.83 o
  -1   3  28      195.22      153.80     23.76 o
   0   3  28       43.93       13.13     19.87 o
   1   3  28        7.87       15.38     14.98 o
   2   3  28        0.66       18.86     22.11 o
   3   3  28       37.91        1.44     21.60 o
  -3   4  28       60.30       98.19     24.23 o
  -2   4  28       75.71      100.28     20.94 o
  -1   4  28      287.33      297.38     41.82 o
   0   4  28      618.30      731.17     60.49 o
   1   4  28        4.30       16.81     16.00 o
   2   4  28        0.80       11.07     24.59 o
   3   4  28        0.21       14.15     22.11 o
  -3   5  28        6.55       17.39     16.71 o
  -2   5  28       83.03      112.79     44.68 o
  -1   5  28      143.39      140.79     50.66 o
   0   5  28       89.91       71.58     21.72 o
   1   5  28       58.02       71.01     20.51 o
   2   5  28       14.70       62.61     28.78 o
  -2   6  28        2.08        1.43     18.28 o
  -1   6  28       13.61       20.39     22.61 o
   0   6  28        3.43       11.91     18.39 o
   1   6  28      111.08       94.60     23.12 o
   2   6  28       41.73       26.15     68.18 o
  -1   7  28        0.61        0.07     19.93 o
   0   7  28        0.78      -18.05     18.05 o
   1   7  28       65.07       75.96     22.56 o
  -3   0  29        4.35        5.44     18.38 o
  -1   0  29        3.39       29.34     26.76 o
   3   0  29      236.83      249.74     40.61 o
  -4   1  29        8.32       11.22     14.48 o
  -3   1  29       51.52       66.89     16.46 o
  -2   1  29       62.60       71.43     16.99 o
  -1   1  29      103.85      106.18     21.31 o
   0   1  29       97.12       95.39     21.93 o
   1   1  29      169.16      175.16     56.10 o
   2   1  29       91.39      126.22     31.53 o
   3   1  29       30.06       18.95     20.01 o
  -4   2  29       35.33       53.82     16.98 o
  -3   2  29        0.40        5.39     13.76 o
  -2   2  29       57.46       41.82     14.65 o
  -1   2  29      719.76      616.28     40.81 o
   0   2  29        1.05        3.50     17.76 o
   1   2  29       70.75       50.73     21.33 o
   2   2  29        3.70        8.42     21.00 o
   3   2  29        2.47       21.40     22.38 o
  -4   3  29        7.75       17.31     14.70 o
  -3   3  29        0.78       -4.13     13.36 o
  -2   3  29        3.10       18.70     13.89 o
  -1   3  29      153.08      142.85     27.61 o
   0   3  29      282.59      267.17     39.04 o
   1   3  29       11.75       16.12     19.06 o
   2   3  29        0.23       -5.64     20.67 o
   3   3  29        5.51        4.88     23.27 o
  -3   4  29       69.23       61.50     17.68 o
  -2   4  29      124.61       94.18     36.39 o
  -1   4  29      158.65      175.33     32.88 o
   0   4  29      122.66      184.16     35.05 o
   1   4  29       14.06        9.60     19.43 o
   2   4  29        0.04       26.71     22.74 o
   3   4  29        4.45       -4.83     21.99 o
  -3   5  29        0.00        0.13     14.58 o
  -2   5  29       50.97       31.65     28.76 o
  -1   5  29        4.15       19.67     19.89 o
   0   5  29       57.76       70.82     29.12 o
   1   5  29       70.83       93.46     25.97 o
   2   5  29       10.12        8.72     25.43 o
  -2   6  29       37.82       -0.29     24.60 o
  -1   6  29        0.32      -25.32     25.32 o
   0   6  29      261.36      326.54     46.95 o
   1   6  29      211.63      200.83     33.49 o
   2   6  29        0.10      -12.33     25.30 o
  -1   7  29        1.89       -0.56     21.81 o
   0   7  29       23.98       21.26     25.20 o
  -4   0  30       32.80       41.92     30.02 o
  -2   0  30      133.14      134.59     28.85 o
   0   0  30      425.12      410.42     45.01 o
   2   0  30        5.89       35.44     35.81 o
  -4   1  30        3.42       -6.64     13.47 o
  -3   1  30       10.08       20.67     14.83 o
  -2   1  30       19.99       13.22     13.61 o
  -1   1  30      142.15      138.75     20.13 o
   0   1  30      107.21      127.55     23.90 o
   2   1  30      299.91      224.84     55.76 o
   3   1  30        1.38       -4.95     20.15 o
  -4   2  30        8.51       10.56     14.66 o
  -3   2  30        6.53       15.36     13.60 o
  -2   2  30        9.17       -5.48     12.77 o
  -1   2  30       56.81       73.17     17.40 o
   0   2  30        4.28       -8.76     16.97 o
   1   2  30       67.80      113.59     43.05 o
   2   2  30       46.49       47.50     24.14 o
   3   2  30       85.01      102.33     31.24 o
  -3   3  30        2.98      -12.62     12.62 o
  -2   3  30      159.91      174.33     22.70 o
  -1   3  30      140.97       57.89     22.76 o
   0   3  30        5.52       34.20     20.48 o
   1   3  30      209.53      148.06     39.27 o
   2   3  30        7.41       40.78     24.40 o
   3   3  30       10.90       22.93     24.92 o
  -3   4  30       16.63       -1.56     13.87 o
  -2   4  30       27.90       28.59     17.54 o
  -1   4  30      165.88      147.89     31.73 o
   0   4  30      297.39      249.23     38.91 o
   1   4  30      125.19      108.92     38.90 o
   2   4  30      171.12      148.33     58.99 o
  -3   5  30        5.54      -15.70     15.70 o
  -2   5  30      116.40      100.48     57.89 o
  -1   5  30        3.71        2.80     19.50 o
   0   5  30       18.13        6.30     31.65 o
   1   5  30       91.53       95.87     26.90 o
   2   5  30       63.29       50.44     30.84 o
  -2   6  30       18.80        2.54     21.29 o
  -1   6  30       21.88       44.39     35.08 o
   0   6  30      128.18       79.70     37.63 o
   1   6  30       83.29       96.03     27.02 o
   0   7  30        2.79       69.70     30.42 o
  -3   0  31       73.30      104.22     27.89 o
  -1   0  31       28.43        9.00     19.21 o
   3   0  31       20.30      -12.66     37.25 o
  -4   1  31        5.69        2.31     14.65 o
  -3   1  31        7.38       32.87     14.90 o
  -2   1  31       50.93       47.24     16.43 o
  -1   1  31      323.41      310.47     28.53 o
   0   1  31       24.68       40.56     22.14 o
   2   1  31       65.80      -30.39     30.39 o
   3   1  31        4.08      -19.93     19.93 o
  -3   2  31       66.04       80.81     19.36 o
  -2   2  31       67.15       52.72     16.37 o
  -1   2  31        3.94       -4.99     13.47 o
   0   2  31        1.95       37.35     20.44 o
   2   2  31       13.22       34.39     26.25 o
   3   2  31       79.81      119.57     34.23 o
  -3   3  31        0.40        1.62     14.34 o
  -2   3  31       72.63       53.30     16.54 o
  -1   3  31        3.45       14.84     32.37 o
   0   3  31       24.69        2.52     20.31 o
   1   3  31       17.27       37.25     35.45 o
   2   3  31      184.13      151.14     35.56 o
   3   3  31       11.33      -22.50     22.50 o
  -3   4  31        4.77       26.34     23.97 o
  -2   4  31        3.00       -3.10     18.84 o
  -1   4  31        0.18       19.39     21.60 o
   0   4  31        1.70       32.98     23.17 o
   1   4  31        0.96      -14.03     21.73 o
   2   4  31       25.71        5.67     26.58 o
  -2   5  31        0.02       13.27     19.55 o
  -1   5  31        0.50      -10.85     20.67 o
   0   5  31       38.12       17.03     23.15 o
   1   5  31        6.66       26.95     27.08 o
   2   5  31        0.64      -20.25     23.27 o
  -2   6  31        0.07      -29.29     34.90 o
  -1   6  31        0.00       21.31     28.03 o
   0   6  31       24.76        7.23     46.12 o
   1   6  31       18.81      -11.86     27.33 o
  -2   0  32      191.46      183.25     34.16 o
   0   0  32      352.94      361.06     63.01 o
  -3   1  32       17.80       10.13     17.85 o
  -2   1  32       54.17       59.14     17.29 o
  -1   1  32       50.88       61.26     17.53 o
   0   1  32      337.04      282.03     60.47 o
   2   1  32        1.19       12.66     33.27 o
   3   1  32        2.49      -17.00     34.00 o
  -3   2  32       54.96       66.43     37.79 o
  -2   2  32        0.29        3.57     14.11 o
  -1   2  32       48.99       53.19     20.66 o
   0   2  32       10.54        4.70     20.32 o
   2   2  32        0.05       -9.40     32.91 o
   3   2  32       33.76       54.50     29.88 o
  -3   3  32       32.33       68.58     17.80 o
  -2   3  32        0.42        1.66     16.55 o
  -1   3  32      117.09      121.88     28.38 o
   0   3  32       55.67       25.32     22.51 o
   2   3  32      231.27      307.23     86.14 o
  -3   4  32        7.07       -7.34     17.62 o
  -2   4  32       16.88       -6.76     30.20 o
  -1   4  32        1.77      -17.81     17.81 o
   0   4  32       16.37       43.52     24.26 o
   1   4  32        2.45        3.46     25.95 o
   2   4  32        4.86        5.42     28.03 o
  -2   5  32       18.83       37.38     23.00 o
  -1   5  32       35.19       -6.86     20.65 o
   0   5  32       89.23       66.78     42.33 o
   1   5  32        5.87       30.43     29.40 o
  -1   6  32        2.18        8.65     47.92 o
   0   6  32        1.03       45.53     25.54 o
  -3   0  33       32.86       62.51     26.43 o
  -1   0  33        0.53      -13.92     18.33 o
  -3   1  33       30.13       22.80     16.33 o
  -2   1  33        5.74        3.86     14.76 o
  -1   1  33       12.73       44.62     16.83 o
   0   1  33       68.64       39.61     25.15 o
  -3   2  33       69.60       89.31     20.08 o
  -2   2  33        4.18        6.10     14.19 o
  -1   2  33       64.28       62.57     20.90 o
   0   2  33       57.89       60.37     61.68 o
   2   2  33        0.36       91.50     44.12 o
  -3   3  33       13.23        9.22     15.76 o
  -2   3  33       19.39       22.06     19.02 o
  -1   3  33       30.17       20.08     50.82 o
   0   3  33        0.01      -17.51     17.51 o
   2   3  33       32.84        5.79     40.87 o
  -2   4  33       26.49       16.95     21.81 o
  -1   4  33        6.67      -16.19     17.90 o
   0   4  33       18.67       10.00     29.66 o
   2   4  33       22.26       38.70     43.40 o
  -2   5  33        3.56        9.69     21.52 o
  -1   5  33        8.64       25.05     22.65 o
   0   5  33       75.68       54.84     28.65 o
   1   5  33        3.72       53.72     31.92 o
  -2   0  34       53.19       60.25     26.96 o
  -3   1  34       69.72       59.87     18.59 o
  -2   1  34       19.90       14.69     15.61 o
  -1   1  34       87.22       55.64     18.39 o
   0   1  34       92.13       51.37     40.88 o
  -3   2  34      159.08      137.84     22.65 o
  -2   2  34        9.60       16.55     15.91 o
  -1   2  34       20.06       -4.64     17.00 o
   0   2  34        3.75       21.93     22.42 o
  -2   3  34        8.94       26.58     18.94 o
  -1   3  34       64.39       62.20     34.73 o
   0   3  34       10.79       -1.67     21.41 o
   2   3  34        8.92      -32.19     32.19 o
  -2   4  34       29.22       15.29     22.29 o
  -1   4  34       16.43       -4.84     22.07 o
   0   4  34       76.02      161.63     40.88 o
  -1   5  34       88.25       51.75     26.22 o
   0   5  34       47.67       79.58     43.05 o
  -3   0  35      111.48       83.02     29.37 o
  -1   0  35        1.26       28.52     23.44 o
  -3   1  35        4.31       28.99     16.20 o
  -2   1  35        5.32        3.19     15.60 o
  -1   1  35        1.79       14.90     19.95 o
   0   1  35       66.53        3.62     35.45 o
  -2   2  35       14.45       29.04     21.49 o
  -1   2  35        4.56       12.37     21.55 o
   0   2  35        0.03       -6.87     28.57 o
  -2   3  35       24.78       27.67     19.86 o
  -1   3  35       17.04       -7.45     27.13 o
   0   3  35        4.38       35.26     26.08 o
  -2   4  35       39.70       22.48     25.14 o
  -1   4  35        6.37       -1.69     22.25 o
   0   4  35        1.22        5.48     37.43 o
   0   5  35        0.59      -23.64     23.64 o
  -2   0  36       12.09        9.94     24.92 o
  -2   1  36       31.38       48.71     19.50 o
  -1   1  36       11.75      -18.33     18.53 o
   0   1  36        0.33      -31.83     31.83 o
  -2   2  36        2.06      -14.55     16.51 o
  -1   2  36       36.52       34.44     24.12 o
   0   2  36        9.03      -24.59     31.10 o
  -2   3  36        7.79        1.86     18.93 o
  -1   3  36        6.71       10.30     23.01 o
   0   3  36        8.41       49.91     40.87 o
  -1   4  36       45.45       25.72     25.45 o
   0   4  36        3.65       16.17     36.35 o
  -1   0  37        1.54        3.26     34.00 o
  -2   1  37        4.46       15.18     17.51 o
  -1   1  37        0.18       13.33     20.53 o
  -2   2  37        7.44       14.41     45.17 o
  -1   2  37       31.32       44.53     28.22 o
   0   2  37       25.05       63.30     43.40 o
  -1   3  37        0.83      -17.93     20.60 o
   0   3  37        1.26        9.40     35.44 o
  -2   0  38       83.01       36.27     28.66 o
  -2   1  38        0.65        9.04     17.80 o
  -1   1  38        2.40        1.24     23.49 o
  -1   2  38        2.37        7.34     24.34 o
   0   2  38        1.98       21.34     37.61 o
  -1   0  39        7.37       52.80     43.40 o
  -1   1  39       23.06       13.74     36.89 o
 
